# Supplementary material for: De novo gonad transcriptome analysis of the common littoral shrimp Palaemon serratus: novel insights into sex-related genes
Source: BMC Genomics. 2019 Oct 22;20:757. doi: 10.1186/s12864-019-6157-4 (PMC6805652; doi:10.1186/s12864-019-6157-4)
Supplement: Supplementary file 3 — Additional file 3: File S1. Sequences of the discussed sex-related genes. [file 12864_2019_6157_MOESM3_ESM.txt]

>TRINITY_DN69557_c0_g1_i2 Vitellogenin (Vg)
CGACTGCAAACACCATGGCCTCTCTTCTCACCCTGGTGACCATAGGCCTTCTGGCCTCAG
CCAACGCTGCCCCTTGGTCTGCAGGTGTCCCACGCTGCGCTCATGAATGTCCAATTGCCG
GATCCCAGAAACTCTATTATGCCCCTGGAAACACTTACTCCTATTCCTACACTGGAAGAT
CGGAAATTCACATGAAGGATGTTGAAGGTGGCGTCTCCCAGATGGAATGGACCTCTCAAG
TGGATTTGACTTGGGTGAATCCCTGCGACATGGCCATCTCTTTCAAGAACCCTTCCTTTG
GGGGAGCCAGCGGTACCCCTGAGGCTAGTTTCTTGACCCGATATCCCATGATGGTAGCCA
TCAAGGATGGACGTGTTAGTCATGTATGCAGTCATCCAGATGACGACACATGGTCAATTA
ATCTAAAGAAGGGTGTTGCGTCAGCTTTCCAGAATTCATTACCATCAAACTCATCAGTAA
ATTCAGGACTGAACTTCACAGAGACTGATGTCACAGGGCAGGGACCAACATTGTACAAAG
TAAGAAATGAGGGAGAAAAGGTAATTGTTGAGAAAAGAAAGAATCACCGATATTTGCAAG
AACGTTTTCCAACCCAATCTGAAACACCAATGTCTTGGATTAAAGCTCCCCTTCCCATAC
AAGAATCAATGAGCAAATGCAGACAGGAAATAACGAGGGGCATCTACACTTCAATTGTTT
GTGAAGATAGAAATATTATCAAGCCAGCCCTTGGATCATACAAGTATATTGAAGCTAAAC
AGGAATCCAAACTCCAGTTCCAGTCAGAATCATCAAGTCCTCCACCAGCTCTTTCAACCC
TTAAAGGTCATTTGGTCAAAAGAAGTTTGTTGTTCAACCATGAAGCACTCAAGAAAAACC
CCAGATTGGTCCCACAACTTGAGCAGGCTCTTAAACAGGTATGTGAGAAAACAAAGAACT
CTGTTGAAAAGGATGCTGCGGTGTGGGTAGACAAAGCGATCCATCTAATGAGACGCATTC
CTGAACAGTCAGTGGAGGAAATGCTGCAGAAAGTCAAAAGTGGAGAAATTTGCAGTGAAA
AGCAGAAGATGGAGAGCCTCTTCTTAGATATTGTTGCTTATGTCCAAGAGGCCAGTACAG
TGAAACTTATGATAAGAGAGATGACTAGTGGCCGAGCTACCGGAGGTCGAGTTGCTCTCT
ACACTGCAGCCCTCTTTCTCACTCCCAGGCCTTCCATTCATGCAGTTGAGGCTGTGAAAC
CTTTGCTTGAACAGTGTGAGCGATTCTCGATGGCTTGCCTAGCAGCATCTTCTATGGTTA
ATACATATTGCAAGCATCATCCTCATTGCCAACAAGATGCTCCAGTTCGACAGGCTGCAG
AAACTCTGAGTCGCAAAGTCCAGGAACACTGCTCTTCTCGAGGAAGTGAGGAGACTGAGA
GGGCATGTCTTGCCTCATTGAAGTCTCTTGGTAATATGGGTGCAATGACATCTGAAGTTG
CAAGAAATGTAATAAGCATCATTGAGAAACGAGAATTGCCAAAAGTCATCAGGGTTGCTG
CAGCACAGGCCTTCAGGAATGCCAAATGTGAAGTTGAGCCTACAAAACAACTTGTAAGGA
TTGCTCTTGATCCAAAGAAGAAGACTGAAATTCGTATTGCATCTTACTTGGCCGCAATCA
GGTGTATGGTTGATGAAGACTTGATGATGACCATAGAAAAGATCTCAAAAGAAGAAAACA
CCCAAGTACGAGGATTCATCCTAAGTCACCTATGGAATCTCCAAGAGTCATCAGCCCCTC
ACAAGGAAAGGCTTAGGTACATGCTATCAAGCATCTCAATTCCATCCAATTTCACTCTTG
ATGTTCGACAATACTCCAGGAATATTGACCTTTCCTATTATGCTCCTTCATTTGGCATTG
GTGCAGGTGTTGAGTCTAATATAATCTATGGTACTGGGTCATTCATACCACGTTCAGTCA
ATGTTAATGTAACTTCTGCTCTTGGAGCAACTCCAGTAAATCTTGGAGAATTTGGTATGC
GAGTAGAGGGCCTGGAACACAACATGGAGAAGCTGTTTGGACCAGAGGGCTATTTCCAGA
AATCCTCCTTGAGGCAGATCTTCAGAGATGCTACTGAATATGCTGAAGAAAGAGGAAATA
ATATTCTTAATCATTTGAAGAAAACATCCAGAGAGAGAAGATCTATTGATTTGTCTACCA
TCTCTCACTTCTTCAGTCAGGTTTATGGTGAGGAATCAATGAAAGAACCTCGTGCAGATT
TCTTTGCTCGCATCAGTGGCCAAGAGATAGCATATGGCTCATTAACAAAGAAACTATTTA
AAGGTGTCGCTGTTGATGGGTGGATTGATAAGGTATTTAACATGATTGATGAAGCACTTC
GTAAAATGACTGACATGAATGCTAATACAGCCAGAGTACTTCAAGTAGACTTTGATCACT
ACCTACCAACAATCCAAGGTCTACCTCTGAGGATGAAGATGAATGGAACAGCTGTAGTTG
GGTTGAAGATTGAAAGCAGACTTAATAGTCTTGAAAGTAGCTCTCCAAGTATACTGAAAA
TGACACCCAGCCTTTCAGGTAAAGTAAATGGATTCATTGGGTTTGATTCATTCATGGCCT
CATGTGGTGTTCGCTCAGTGAATCGTATTGCCAGTAATAATGGAATTTCCATTAATATCA
AAGGAGGAGAAAGATTTGAAATTCAACTAGATATTCCTAAGAAAATGGATGTGATTGATA
TTAGGAGCGAGAATTATCTGATGAAAGCAGTTAAAGGGCAAGGTGAAACTAGAATTAGTC
CTCCTGGAGTCAGGCTATCTGAGATCCAGCACCAGAATTGCCTCCAATCTTTAGAAAATA
AACTTGCCTTGAAGGTTTGCTATGACGTGAAGTTCCCAGATATGCTCAGAAGCCAGGGGC
TACCTCTCGGACAGCTGTTGGTGGCAAAATTGACTGTTGAAAAGGCTGAGCCCTCAATGA
AAGGATGGAAAATGATGGGCATGATGCAAAGTAGTCCAGAAAGGAAGGAAGTGAAAATCC
AGATGGAAGCTGAAGGATCATCCTCACCAAAAATGGCTGAAATCCACCTTACATCTTCTA
TGGATCAAGGTCTTATCAAGAGTGGGATAATGATATCATCACAGGCATCTGGAGGATATA
AAGTAGAGCTCAACACAAAATATGAAGAAAGTGAAAAGCTACTGGAGGCCAATGTTTATA
GCAGCAGAAGTAAAAGCTTCTCCCCTGAGACACAGGTTTTGGAAGTTAAGTTTGCTAGCA
AAAACAGTGGTCAAGAGTCCCAAGTGGAAGTGCTAGCCAAGACGAAGAATTCCTTGAGGT
CCTACATTGACTATCAATTTGAAGCTCTTGGAGATGTAGCATACATGAGACCAAGTGGAT
TCCCTTATCCACGACGTCTTCATAAATTTAACCTTAGGACTCAAATGAAAGACTTTAGGT
GGGTTTCAGCCATAGAAAAGAAGAGTGAGTCCGAATATGCTACCACTTTGAAGGTTGGAT
CAATGAATGCTGAAAAGTTATCTATTGAGGCCATCCATAATATTGAGGGAGGCTCTGGAG
AAGGCATCACCATGAAGACAGTTGCCAGGGTTAAATCAGAAAGTGGCCAGTACAAAGCTG
TTTGGGATGTGCACAACACACATGAGAAGATGGGAACCTCGTTACAAGTTGTCAGCTCAT
CAGGAGGAGCAAAATTAGTTGAAGTTGAAGCTATGTTTTCTAGGTCAGGACAGACTCGCA
ATGTAAAATTCCAGATGGAAATGCCACGCTACATGAAAGCCTTCAAATTTGAAGTCAAAA
CAGAGGACCAGGGTAACCATCGCTACCAGTTCCAGTCAGCTCTCAGACAAGGAAGCCTGG
TTCTCCTACAAACTGATGGAGTCACAACCGCCAAATTCATCCCTAGTATGATACAACTTC
AGATCGCTCTGCGGGTGCAAACATCGGAGATTGAACCTCACAGCATATCCACAACTGTCA
TATGGGCTAAAAACAAACAAGAATTAGGTTTTGAAATGAAAGATCAACAGAAACAACTCG
TTGCAATCAGGTGGGATTTATCCTCAGAGAGCAGTGAAGAAACAAAGGCTCACTTCAAAC
TAATGATTCATAATGTCATTGATAACAAGATAGATGCTATCATTAGTAAGAAGAATGTTC
AGGTAAGCTTCAGTAATGTAGTGAAGAGCACAGGATCTTCACACCATGTAAGAGGATTTT
CAGATGTTGATTTAGGAAGCCAGATGGTCAAGATTGGGCTCGGCTGGGATGTTGACAGAG
ACCCTAATCAGAAATTGAGCATCGAAGCCAAGGTCATTGGAAGTCCATCCTCTCCCCATC
AGACTGTAGTTCATGGCGTAGCAACGTTTGTAGGGAAGACATACAACTGCAAAGCTGAAT
TGAGGCGAGCGGATTCACAGCCTGGATTACTGGGAAAGAAGGACATATCGATTGAGATAA
CTACTCCATCTCAGAAGACTTATGCTCTTAATACTAATCTGGATGTTGAAAAGCAACCAT
CCAGGGCAACAGTACGGGCTCAAATCCGCTATAAGAACCCAGAGAGCAAAGAATTTAGAA
TATCCTCAGACCTTTCTGCTGAACATCTTGGTAGACCTTATAACTTTAAGATTAATGCCA
TGGCTAATGTTATCTGCCCAGAAGGACGGCACACAGATGTTGCTTTTGAATCAAAACATG
AGTTCACTGGAAATCACAGGGAAGTCCTATTAAAGGTGAATGTTGTCAACCCTGCACTGA
GTAAGCCACTGCAAACTTCCTTCACTTTATCGAATCAACCAAGTTCGTATGAGGCAAAAT
GGATGATTGATGTAATGTCTCCAGCTGATGGTGCTCAGTATGACCTTAAAGTTTCTCCTG
AAGGTGTCCAGTCTTTCAAGGTTGGTTTTGACCTTAAAGAGATTGTTGCCCTTCTCAAGG
CTGTCCACAGACTAGTTGGGGCAGGATCTGGGCCTTCAGAACCAATGGGAAGTGCTAAGT
ACCTCCTTGCGTACGAGAGACCAGAGCACTGGACCCACAAAGTTCTTGTCCATTCCCCCT
CTAGACGCATGGAAGGAGAAGCAAAGTGCTCCCCATCAGAATACAGAGTGACCTTCCATC
CAGAAAAGCACATGAGTGACAAAAAGTATGAAATGGCCTTCACTTCCTCTGAGAGGTCTG
GTCCATGGGAAAGGGAGGTCAGGTATGAAGGCCGAGTCCATCATCCCTCATTGGAAAGAG
AGAGGAGAGTAGAATTTGCACTCACGCTCAATGAAGAGAAAACTCAGGGAACGCTGAATA
TGGATATTTTCCCAAGGTCAGATGATAAAATTACTGGCACTCTTGAATCCATAATGATTG
CAAGAAACAGTTACAGGGTAGAAGCAAAATTGGCAGGAAAAGTACTCAAGGTTCAACCGA
AGGTCATAGTAAGTGCTTCTTATGCTCGTCATACTATTGGATTTGATCTGCTGTTTGAAA
AGTCCCCCTCAGCTAGACCATCTTTTGTTGTCTCTGGAAAATATGACCGAAGCTTTGGAA
GAAATGCCGCAGTAGCATTCACTGTGCGAACTGAAGAAGGTCCAGTGGTAGAAATGTCTG
CAGCTGTGAAACCTAAAGAAGAACCTTCATGCAATGGGCTGAAAATAACTGCTAAGACAT
ATGTTTCTACGTTAGGAAAATATGATCTTTCCTCTGAACTCTGCAAACCTGGTTTTGCAA
GAGTCTCCATGTGGAAAGAAGGCAGCAACAAACACGTTATTGCTAGACTTGGACTTCGTG
CTATTAAGGATCTTGAGCTCAGCGTCTCAGAAAAAGATGAGAGACGTCAAGAGGAATCAT
ATGTTGCTATGATGAGAATTAAACTGACCTCTCCAACACTTGTCAATACAGAATTGATGT
GGAGATCTGAAAAGGTCTCTGAATTACATGAAGCTGCATCTGAAAAACTGTCCAGGGTAT
CATCAGGCCTCAGGTCTTGGGTTAACAACCAGGAGCAAGAAATTCTGAATCTCTCTGGAT
CCAACAGCCCTTCATCTGAAATGTCAAGACTGTGGCAAGAGGCAAAGCAAGAACTACATA
GAATCTATTCTGATTTAAAACATGATGGAATGATACCATCTAAAAAGACCATTGAGAGAT
GGTGGAACTCTCCTTCAATCCGCAAGATGCTCGGAGGCTACAAGGCTCTTTGGTCTCAAG
TGGATAATCTTAAGAGGAAAATATATGAAACTGTACCTATCACTGTCCGAGCTTTGAAGC
GTCACTTATCAGGTCCTACTAAAGTTATAAATGGAGTTGTGGTTGGAGGAGCTCGTTGGA
TAGAAACTGGAGAAATGCCTGAAGAGCTGAAGAACCTTAGTGAAGGCATCACAAACTGTG
CCCTATGGCAAGACATTAAGGCTCTGATCAACGACATAGGATCGATGTTTGGTGAACAAA
AGGAAGCCATTGTTGATATCATAAACAAATATAGAGATACTCTATGGAAGGATTGGCAAA
ACATTCTTAAAGATCTAGGACGTAACATGAGAGTTCAAGAAACAGTCAACTGGATCATCA
ATGACTTTACCATGGAAAAATTGGCAATCCAGGCAGTCGAACGTGTCGTCAATAAGGTGA
TTCAGTCTTCTCTACTTTCTTCAGTCCAAATCAGAGGAAGCCATGTGGAAATGCAGATTC
CCCTTCGTCGGCCAGTTAATTCTCTAACAACGGCATGGAATGATATGTTGATCAATCCTA
TCCCCGTTCCCGAGAATGTACTTCGTATTTATGAAGCGGTGTCTCTCCGCTCTACTGACT
ATTTACTGTGGTCTTACTATTCTTTGTTCCCCAGGCATGTCTTAGATCTACTGCCTCCTT
TCAATCGCACTGCTGTTATTGTAGATGGTACAGAGATTTTGACCTTTGACAGAGCTGTTC
TCAGAGCTCCTCGTTCTCCCTGTAAGGTATTGTTGGCACTCACTAAATCATTCTCACTTA
CCATGGAAAATCCTCCTTCTTCACCCTCACCTAAGGTAACCTTTAAGGTTCAAGACACCA
CAGTTGTCATTCAGCCTGACCATAAGGTAACTGTTAATGGAAAAGAAGTTAGTGGTGAGG
AGGAAACTGCTGGCCAAGTCATGATCAAGAAAACCCAAGAGAAAATAAAGGTAATGTCTC
CCTACATGATTCTCCGAATTTACCCAAGGAACCGCGTTATTTCTGCTCAAGTGTCAGGCT
GGAAATTTGGCCGTGTCGCCGGCCTTCTAGGTACTTACGATGGAGAAATGGCTAACGACT
GGCTTACAGTGCACGGCACTCGAGCAGCTAATCTTCAAGAGCTTGTTAGGTCATGGCAGG
AAGACCAGAGTTGCCAGACACCTCACGTCGCGCCCCTGAGTGAAGCTTCAGTTCCACCAC
TCCGGTACCTCCAGTGCCAAGCTCTCCTGGGCATTCGTTCCCGTTGCAATCCCTTGGTTC
GTCCCGACCCCTTCATCAGGATGTGTCTGACTGCCAGGAATGCCTGTGATGTTGCTAAGG
CTTACAATGCTGTTTGCTCTGCCAGAGGAGTAAAGGATATCTTCCCCTTGGCCTGTTAAG
ATCCCAGTCATTCTTATTGATTGATCTTTGTCGATGACTGTCAAAGCGTTTGAACTCATG
GAATTTTTAATGTAATATTTAAACTTTGCATATTAGAAAATTATATGATAATACTAGCAA
ATGTACAAATGCATACTTAAGATAAATATGAAAAAAATTAAAAATAACAATATCAAGAAA
TTTTATTTATTCTCTTCCGAGACAGGA

>TRINITY_DN75859_c0_g1_i3 Vitellogenin receptor (VgR)
CATTTACGTCGCAGCAGGTCGCCAGAGTCGCCTCCAGTCCCCCACGGAAACAACGCTAGC
CTCACCACCACCATCGATCCAGAGGGGGGCACCTCTTCGAAGCCTTACTCTTCTATCCCC
TGTTCTTCGTCGGAGTGGAAGTGTGCGGGAGATGGGAAGTGCATAGATAAATCCCAGAGG
TGCGACAGGTACCAGCACTGCTCGGATATGTCGGACGAACTTGGATGTGAGGACTGTGAT
GAGTCCAGGTTTTTCAAATGTCGGAGTGGTGAATGCATCACAAAGTTCTTCCTGTGCGAT
GGACATCCCGATTGTACGGACAAATCTGACGAATGGGACTGCATAAACAAGGAGAGCTCC
TGTCCATTGGACCAGTTCAGATGCAAACAAAATAACTTGTGCATTCCCAAATTGTGGCAT
TGCGATGGGGCGGCGGACTGCTTGGACCATTCCGACGAGGAGGACTGTCCTACACCACCA
GCCTGCAATGAAGATCAGTTCAGGTGTAAGAACGGGGTCTGCATTTCTCTTGGTTTTGTC
TGCGACGAAGAGTACGACTGTAAGGATGGGGAGGACGAGCTCGATTGTGAGACTTCGCGG
TGCAAGGAGAACCCCAATCACTATCAGTGCAAGGAAGGGACTTGCCTCGAGCCGGAGAAA
GTTTGCGATGGAAAAAGGGACTGCAGCGACGGTACTGATGAAGGAGGCCTATGCACGAGG
CAATGTAAAGTAGGAGACTGTTCTCATCTGTGTTACAGCACCCCTGGTGGACCTCACTGC
ATGTGTTCTAAGGGTTACCGCCCGCTGTCGGAGAAAGATTGTGCGGATATTGACGAATGC
CAAGGGAACGTCGGCATTTGCGACCACTTCTGCGTGAACGTGCCCGGCAGCTATAAGTGT
TCCTGCGGCGAAAAGTACAACCTAGCAGCAGATAACAAGACATGTGTGAATGAGGGACTT
GGCTACGGATTTATTATAGTGGCCATGAATCGCGAGATAAGAGAGATCTACCTGAACTAC
ACTTCATACACTAGCGTGTTTGCCGGAGACGATCTGATTCAGTGTGTGGCCTACGACCCC
GTCGAAGACAAAGTCTACTGGAGCAATTCAATTGCCATCTTGAGGAAAGGGCGCATGACT
TCAGAGGAGCCAGAGGCAATAGTCAATAAAGGTATCCGAAGGGTCGAGTCCTTGGCTGTC
GACTGGTACGGTCGGAACTTGTACGTAGCGGACTCTGGCATTCAGAAAATTATTGTGTGC
GCTTTAAATGGCCAGAATTGTCAGGTGCTCCTGGATAATGTGATCCCAAGGACGTTGAGA
CTGGATATTGGAAAAAGATTGTTGTTCTGGACAGACACAAAAAGTCTAGTCATTATGAAA
GCTGGTATGGACGGCTCGGAGCCGGTTACCTTGATTTCCGACGGCATAAAGATCCCCAAT
GGGCTGGCTCTCGACCCCCCTGCAGAACGGGTCTACTGGATGGATGCTGGGCATTCCACC
ATCGAACACGTCTCCTACAAAGGCTTGGACAGAAAGCATCTCCCTTCTGGAGCGGTGAGC
CGTCCTTTCTCCATGGACGTATGGGAGAGCCGGCTGTACTGGAGTGACCTCGATCACGAA
CACGTCCGATCGTGCCTCAAGACCAACGGAAAGAGCGTCCAGACAGTTTTGAAAGGAACT
TCGAGAAATGACTTCTACGGACTGACCCTCTACCACACAGCTATGTTTGATCAGGGCAAC
AATCCATGCAGAAACAGAATCTGCAGTCACCTGTGCTTGCTGTCACCAGGCAGCAGGGCT
GGCTACAAATGTGCCTGCCCGGCAGAAATGGAGGTCTCGGAGGACATGCACTCCTGTAAA
GGTAAAGCACTCTCGACATTCCCGTTTGTATCGGACGGCAACAAGTTTTACGTGCTGTTT
AACCCAGAGATTGGAACTATGAGGATTGAGAGACAGCTGTCCTACCTGAAAGTGTCAAGG
GTTGGCGATTTTGTGTACGACCCCAGGGAGAGATCTGTGATCGTAAGTGACGTTTTCGAG
AAGACCCTGCTGCGAGTCTCCCTGGAAAGTGGCAGAGTTAATCATATCATGGACAACGTG
GTTGCTGTCAGCATCTCGTTTGATTGGCTACGCAACAACGTGTATTGGGTTGACGGGGAA
AAGAGGGCCGTGGAGGTTGTTTCTGCAGCCGGGTATCACCGCAACGTCGTCGTAAGGGGA
TTTCATAACCCGACAGATATTACAGTTGCGCCGTTACAAGGGTACCTTTTCGTGACGGAC
GCAGGATTGATTCCTTTCATAAAGAGGTGTGGCTTGGAAGGAAAGAACTGCAAGAAAATC
GTAACGGAGAATCTATATAAGCCGTTTTCAATAGTAATGGATAAGAACCCGGAAACGCAG
AGGATCTACTGGTGTGACACAGAAATGGGAGTTATTGAAACGGCTGCCACAGATGGTACA
AGGCGAATACTTCTTCAGTCTCGCTTGCACTCTCCAATTTCCCTAATGGTGTCAAAGGAC
TATCTGATGTGGACTCTGGAAGGCAAAGATAATCTGTACATCGCATCGAAAAAGACGAAC
GACACCAGGCCTTTTAGCTTGAAGCTGGATACTGCCGATTATGGCGTACGGGTGTTGAAG
TTGGCCGATGTAGGTTGGGTAGTCCCAGTGAACGTCAGTCTTGCTTTCTGCCAACAAGGA
AATGGGGGATGCAGTCATCTTTGTCTTGGGAACAACACTCACACGCAGGTATGCTCGTGC
GGCCTCGGGCACCAACTGGATGCGGACGGCAAGCGCTGTAACACCATCGCCTGCGCCAAG
AACTTTTTCTCGTGCCAGACTTCCAATGAATGCGTTTTGAGTAGCTGGAAGTGTGACAGG
ACTCCCGATTGCACGGACGGATCTGATGAGCAAAACTGCACGCAAGAGCAGAGGGATTGC
AATTTGGATGAATTCCGGTGTACCTCTGGAAATTGCATAAACAAAATCTGGGTTTGCGAT
GGGATCGACGACTGTTTTGATGGATCTGACGAAAAACTTCCAGACTGCCAGAACAAGACT
TGCCGGGCAAATTTTTTTGCTTGTAAGAGCGGCCAGTGCATCCCGATGATGTGGAAATGT
GACGGTTTCAAAGAATGTGAAGACGGTACCGATGAGGAGGACTGCCCCGAGAACTGTGCA
GATCACAAATTCGCTTGTCATGATGGGTCTTGTATCCCGGATGTGTGGCACTGCGACATG
GCAGAGGACTGCAAGGACGGCAGCGACGAGTGGAACTGCACAGGAACAATAACAGCTACC
ACCACATCGGCTTTGACAGACAGCACTATGGAATGGAAGTGCTTCGATAATGAAATATCC
TGCGAAGTCCCAGAAGGCCAGAACCCAGTTTGCGTTCAAGAAAGCAGCAGGTGTGACGGA
GTAGAAAACTGTCCGAACGGGGATGACGAGAAGGACTGCGGGTGTGAAGATGACCAGTTT
AAGTGCTTGTACACAGACAGGTGTATTCCCAAAGTTTGGGTTTGTAACTATGTCAACGAC
TGTAATGATGCATCGGACGAAGAAAACTGCCCTACTAGTTCAGACGCCACAACCACAATT
GTACCAGACCCTCGGACGACAACTACCAGTGGATGGCAATGTAGACAAGGGGAATATGCT
TGTAAAAACGGACAGTGCATAGAAAGCTCGATGGTGTGCGATGGCTCGGCAGACTGCGAC
GACGGCTCGGACGAATGGAATCACTGCTATGTCAATTGTCAGAATGAAAACGGCGGTTGT
CAACACGAATGTCGCAGCACCGTGGATGCGGTTTACTGTTCTTGCCACAGAGGATATCAT
CTGGGCATGGATAGCTCATCTTGTTTGGATGACAGGGAGTGCGACCAAGAGGCAACGTGT
GCGCATTACTGCACGGAGACTAAAGGTTCTTACGTGTGTTCCTGTATGGAGGGTTATTCT
CTTGAACCGGATCGCAGGAGTTGCAAGCTGACAAAGGACAAGGAGTGGGCTCTAGTGGCC
GGATCAGAAGGGATATTAAACTTGACAACCCAGTTGCAAGTAATGTCAAGGGTACCGCTA
GAAGACGATGTTTCTTTGAATTCTTTCGACTATGATCCTTCCAGTAAAACATTTGTCTAT
GCTGATGATAATGGATACATAGTCCAGATGAAAGCTGAAGCAGACCCTTTTCCCGGAGTC
TTGGAAATTATTCGAAGGTGCAGCAACCCGCAGGGCATTTCCATTGACGGAGTCACCTCC
AACCTATATTTCTCGGAGTACTTTGAGAACCCGCCCTCTATCGAGACAGAGGCCAAGTCT
GAGCAGAAGTCCAGGAGAAGCACGGCGGGAACGGAACAAGTTTATTCTGTCATTCACATG
TGTTCTTTGCAAAATAAACAGTGCGCCCAGGTATACAGAGGTTTCAACGTGAAGGTCCCA
TCAACCAAAGTAGCTCCCGTGCAGGAGAAGTTCTTCTATTGCATCAACCATCAAAGCCGT
GAGAACCAGGGCCAAATCTTTGTCTCTAAGCTAGATGGGACATCGCCACAAGTCTTGCAT
CAAGAGAAGGTGGTGCAGTGTGGTGCGCTAGCTCTGGACTTCCCAAAGAGAAGGGTGTAC
TGGACGGACACTGTCCTCAATAGCATACAAAGTGTCTCTTGGGATGGAGAAGGCTACCGT
GTGGCTATTGAAGAAGGAGTGCATCATCCTCTTGGCTTGGTGTTACTGGGAGAGAAACTG
ATGTGGTCTAACAAGGGAGGTAGATTGGTTCGATGTCACAAATATTACAGCACGTGTGAG
CGGAAACTGCTGGACTCCAGGGATAAGGATAAGTTTGAGGGTAGAGCGTTGATTGCTGTA
GGGCCACAGACGAAGGTTAAGGACCCCTGCTTGGAGAAAAACTGTCTCCATCTTTGTACA
ATAGACAAAGGAGAGGGAAAATGTGTGTGCAGAGTTGGTTTCCAGGTATCGCAACAGGAC
CCAACAGCATGTATAAAGATAGACACATGCCCTGCCAACCCATGTGGTGTTGGCGTTTGC
GAAATGATTTCCAGCGATAGGTTTGTGTGCAGATGCCCCAGCGGGTATAATGGCGTGCTT
TGCGAGGTGAGCCAGGATGCCCTAAGAAAGTCCAGCAACGTCGGCACGGCCGTTGCAGTT
GTGCTGGTTGTGGTGGTACTGGTGGCGTTGGTAGCAGGGCTGTTGTGGTACAGACGCCAG
CCGTTCATCCTTTGGATGTCCAAGAGGAGGATGTCAAATCAAACTTTCAGATTTTCCAAT
CCAGCATTTGGAGTGATGACAGACACGCGGATAGTGTCTTCAAAGAGCCCTGTGCCGAGC
AGCTGCGCCTCACAGGGCACCAATCCTCCATTCCACTTGATCACTAGTCCTCAGGACAGT
GACTGCAGCGGTCGGGAAAATCCCTTTTCTGTAGTGGAAGTTTCTCAGGTGAACACTAGT
TTGGACTCGGCTGTAGTTAGTGGCACAGACTCTACATCTTACAATGCTGCGTTCAATAAG
GTTGACCTTGAATCGCCAATTCCTCCACCGAATTACCTGCAAGAGGAGAGGAAAGAATGG
GTGCTTTCTCCGTATAATCCGCAGAAGTAATAGAAACCAGTTCCTGTGATTATAGATTTC
ATATATTTCAATTATATTTATAAGAAGTTTATTATAATATAAGTGTATATTGTTTTAGCG
CTAAAGATTTATTGTTGATATAGCTGTATTTAAGTTTTTAATAATTCTCCTGATTAATAA
AATTT
 
 >TRINITY_DN66544_c0_g1_i1 Hematopoietic prostaglandin D synthase (Hpgds)
TAAGGTTTTCGAAAGGGTGCAGAGCTTGCCCTCAGTCCCTCCCCCTTCCTAGATGAACTA
TTGTGTTGGCGCTGTAAAGACAGAAAGAACTTTCCGTGTTTCGTGTATTTGCGTGTGTGT
GTGTGTGTGTGTTGGGGTTCAACTCTTTTTACCGTACAGTCTTCCTATTTCCTTGGACGA
CGTCGAGGAGTTGTGTTGGGAACGTGCGTCTTTCGTTGTACTGTATCGCAGTTTTGTTTA
CATTGCTTTACTTAGGAAATAAAGAGACGGATTAGTGGAAACGAGAGCGAAATAACGTGA
TGTGATGGCTCAAACTGACGAACTGAGTCCTATCGCAGAAATGTCTACGTACCACTTAGT
GTACTTCAATATGAGAGGCAGGGCTGAGCCGATCAGATGGATCCTGTTGGCAGCTGACGT
GGACTACTCTGAAGAGCTCATTGATGTGCTCAGTGACTGGAAATCCAGAAAGGAAGACTA
CGACTGGGGTAATGTTCCAGTCTTAATGGTGGACGGTAACCAACTACATCAGACTACAGT
GATTTCGAGGTATTTGGGTGAAGCACAGAACATGATAAGCAAGGACCTGTGGACAGTGAC
TCGCCAACAGGAATTGGTGGAAGGGGTTCACGATGCTACCTACGTTCTGTCCGACCTCTT
CATTGCTAGACTCCGTCAGGATCCAGGCCATCAAACAAACATGTATAATAAAGCCAAAGG
AAGGTTACCAATTATCTGCATGAACGTGGAGAGAGCAATTACTGAAGATGGATGGATATA
CTCAGACGTGATGACCTGGGTGGACGTATTCGTAGCCGCCTACTTTGACCTCTTCATCTA
CTATTTCCCGAATATACTCGACAACTACCCAGGGTGCCAAGAGCTGGTCAAAAGGGTGTC
TGCAATTCCCAAGATCGCCAAGAGGATCGAAGAGAGGCCGGAATGGAGCGACTTCGAATC
CCCAAGGAACATAAACCCCGAAGGTTGACTTTAGTCGGGATTTTGGTGCAAATGGTGATG
GTTATTCTTAAGGTCTTTGCTATGAGAATTATTTGACTGTTTCCTTTGGTTGTATAATGT
TGATAAAATAACTACTCTCTTTTTTATTCATATTTTGTGGCTAATATATTTGCATCATTA
TCTAATAAAAAGTTTCAAGTAGACTTAGAATGTAATCAATATATCATATTTTTTTATTAT
ATTGTTATTAGTGTCGGAAATTGGGTGAATTATTATTGTATATCTACTGTCTAGAAAGAG
CAATTCTGAAGTATTGGATCCATTGGAATACAAACACAAACTTTAAACCAACTGAGGTTT
GCGATATACTGAATCTTGGACTTTAAATACTTTTGATATTAGTTACCTTGGTAAAAAGGG
AATTTATGATTCTTATTAGTAATTCAATTATATATTATGGTCAAAATATGATATACATAG
ATATTCTTCTACTTTATTTCTGTTTCTTTTTCATTTATCTTATCTAGCTGTTCAATTTCT
TTCCCTTTACTTCATATAAAATCTGTATGGTTTCCACTCTTCCCTTGTGCCTGCCTAAGT
GCTGAGTGGCCCTCAGTGCTGCCCATATTATCCCAAATCTCACATATTCATGAATAGAAA
TGAAGTCTTTCTAAAGAAATTCATGCCGCAATTAGAAATTGGAACAGAACGAAAGGAAAA
AGGACACAACTATCAAAGGATATAAGGTGACTTATAATATTTTTTCATAGAATCTAGCCA
CCTACAATGTGATGATAAAATAGTGCTTTTATACAGCAAATTTCATACTGAGTAACACTG
AATTTTATGGATATATTATAAAAACTAAAGATAAAAAGGAATCATATATAGAGTTTAAGT
CATCCCTCTAGTCTAGAATAACCACACCGTGCTGCAAGAGAACTTCATTAAAGGATACGT
GATGAAAGACCTGACATAACAGGAAGGATTAAATTCAGTCACCACCAAGAACCAAGAAAT
TCTCACAATGTATTAGACGTTGGAAGAGGAAAGAATCTCTTTTTATTAGCTCTAGGTTTC
GTCACCATCT

>TRINITY_DN74459_c2_g2_i1 Cathepsin D
AGATATAATCAAAGCCAAGAATCAATACATTGTTCTTTTATACGACTCGATGTAAAAGGA
CCACGTAAAACAGTAGGCCTGGTAACCGACAACAGTGTAGTTAGGCACAATACAGGGCGT
CTTTTATGGAATTTCCATAAGTATCTAGCACATTGACACTATTGCAATGCTTCATACAGG
GCTCACCCTTTGTTGACATTGTTGTTACGCTTCGCCCGGGGCGACATCACATGACCGGCA
GCCGAGCAGCGGCAGCAGCCTAAGCCAACACCTGACAGTTATTGTACTCTTCACTGTCAA
CTGCGACAACTCTCTCTCCTCTTAGTTTTGTGGTCATCTGTGTCTTTGTGCTGCGGTGTT
CAAGATGAAGTTGTTGATGTTCTTTGCCCTGGTGGCTTTTGCTACCTCGGAATTTCATAG
AATTCCTCTTCGAAAATTCAAGTCTGCCAGACAGAGTCTAAGAGAAGTAGACACCTCCAT
TAATCTTATACGCCGCCGGTGGGGAAATACTGGCCCCATGCCAGAACCGCTTTCAAATTA
CATGGATGCTCAGTACTACGGACCTATCACCATTGGCACGCCTCCTCAGTCCTTCAGAGT
GGTATTTGACACCGGCTCATCCAATCTCTGGGTTCCCTCCAAACAATGCCATTTTACGAA
TATTGCTTGCTTAATTCACAATAAATATGATTCACGCAAGTCATCGTCATACAAGAAGAA
TGGGACAGAATTTGCTATCCAGTATGGATCAGGGTCACTCTCTGGATACCTGTCCACTGA
CATCGTTAGTGTTGGTTCAGTAGTCGTGAAAGACCAGACATTTGCAGAAGCTTTAAGCGA
ACCAGGCATGGCCTTTGTCGCTGCAAAGTTCGATGGCATTCTTGGAATGGCCTATGACAG
AATTGCGGTTGATGGAGTCACTCCTGTTTTCTACAATATGGTTAACCAAAAGCTTGTGCC
TGCTCCAGTTTTCAGCTTTTATCTCAACAGAGATCCCAGTGCTCCTGAGGGTGGCGAGTT
GATCCTTGGAGGCTCTGACCCAAAATACTACAAGGGAGACTTTACTTATGTGCCTGTTGA
TCGTCAGGGCTATTGGCAATTCAAAATGGATGGGATGAAAATGAATGGGGCTGACGTTCC
CTTCTGTAATGGTGGATGTGAAGCTATTGCAGATACTGGCACCTCGCTCATCGCTGCCCC
TTCAGAGGAAGCTCGCCTTATCAACAAGAAGATTGGTGCTAAGCCTATTGTTGGTGGAGA
GTGGATGGTTGATTGCAGTCTTATTCCCAATCTTCCCACTATTTCTTTTGTGTTTAATGG
GAAGCCATTTACTTTGGAAGGCAAAGACTACATTCTTAGAGTGAGTCAGTTTGGAAAGAC
AACTTGCCTCTCTGGTTTCATCGGACTTGATGTCCCTCCACCAATGGGCCCCATTTGGAT
TCTTGGGGATGTATTCATTGGTCGGTTCTACACAGAGTTCGATATGGGGAACAACAGGGT
TGGCTTTGCCACAGCTGCCTAGAGAGCAAACAAGTGAAACCACTATAGGTTTGTTGCTTT
GGTTATGTTTGCCTCAGAAATTCATGTTTGTTATCACTTCAATTGTTCTTGACATCAGAA
ATGTAAACTGGTTTTGATATAAGATCTTGATTTATTAAGTGGTTGGTTGTGAAGGGGAAA
GGAAATGTTGGAATGTTCAAAAGATTTGCTCTTGTGATCCATGATTACGAGATTGACTGA
AGGAATAGTTTATATGATTTAGAAAGGACACATTGAATTTGTTTTAAATTATTGACATTG
TTTTGTCATGTGAATGCATTTCTCAGTTTTTAGTCTAAGTAGAAAATATCAGAATTGACT
GTGAGAAGGAATAGATACCGAATGTATCTTGTGTTATTTGAGTTTAATTAGATATCGTAC
CTGTGATAAAGTACAGTGTACTTGTGATATGCTAAAAGAATCTAGACATATGTTATTGTG
TGCAGTATCTAACATAGCTTTCAACTTGATAGGATATTCAAGTACCAGGCTTTGTTTCTG
TTAGTTGCTGATTTCTGGCAAAAAGGGTATTTTCATAGTTTGTGTAGGGATGCGATTGCA
TTTGTATTTTGATAAGACGAGACTACTTGGAAGCTTGT

>TRINITY_DN71711_c0_g1_i1 Chorion peroxidase-like (Pxt)
AGTTCTGCCTTGTCTGCTGGAGAAGTAAGACTACAGATAAATAGCATAGCTTCAAGAGTG
CTATTTAATCGGAATGTAACAATAGAGAAAAGATCCCCATCACAATTGCATCAAGTTGCT
TTTAGAAGAACTGATCCAATATCAACAGAGATGGCCCAGTTGGGTTATGCAGTTGGCGAG
GCTACATCAGGATTTGTTAAAAGTTTGAATCTCCCAAGTTCGTCTGCTGCAGCTCTGACT
ATACTAGGAGATGTTGATGGTTGTAAATTTAAGTTTAACAGGTTTTTGAGACCAGTATTA
GATCTTCCATGTGATCCATTAAATGCCTACAGAACTATAGATGGTACATGTAACAATCTT
AATAATGATCTGTGGGGAGCATCCTTCACAAAATTCAGGAGAATTTTGAGCCAGGATTAT
GGTGATGGAATTTCATCTTTACGAACAGCAGCTGATGACAGTCCCCTTCCTAGTGCTCGT
CTAATTAGTCGGAGAGTTAATAGCAAACCAAATGTGGAATCGGCAGTACATTCTTTTATC
CTAGTTACTTTTGGGCAGTTTCTCGATCATGATCTAACAGCTACTCCTATCGCTAAAGGT
TACCTTGGAAGTGCCATAAAATGTTGTGATGATCTTAGTGTAAAGTTGGATTCAGCTGCT
ATTAATCTAAATGCCGCGAAATTGGCGTTAGCAGACCTAAGATTGCAGGAACCATCTCTT
AGAACTCTTAATATAGAGGGAGAGTTAGAAGTTGCCTCAAAGATATTGGATAACTTGATA
GCGCAAGGAGAAAGACTGATAGTGAATTCCCAGCAGTTCTTCAACTTTTCTAATGTGGAT
CTGTTACTTCCATTCTTTAACTTGTCCAATGCAGAACTATTACTTTCATCTAGTACATTA
GACCTTCAAGTCTCAAATTTTATAAAACCTTTTGAAAGCGAATGTGCTCCCATTCCAATT
CCACAAGATGATGATTTTTATTCCTTATATGGTCAAACCTGCATGGAATTTGTTCGTTCT
ACTCCGGCACCAATGTGCCAATTTGGTCCTAGAGAACAGTTAAATCAGCACACCGCCTAC
TTGGATGGCTCTGGTATTTACGGTACCAAGAAGGAATCGACAGACAATCTAAGAAAGTTT
CAGGATGGACTTCTAAAAATGCAGGTTACATTGGAGGGAAAGAGAATATTGCCTGGCGAG
GAAGATCCTGATGATGGCTGTAATATTGAGGAAAATTATAATAATGGGATTTTCTGCTTC
AAAGCTGGTGATGGTCGTGTTAATGAGCAGATAGTTTTGGCTTTTATGCACACTGTTTGG
GCCCGTGAACATAACAGGATAGCAAAAATCTTAAAGGAGTTCCACCAAGACTGGACAGAT
GAGAAATTATTCCAAGAAACCCGTAGGATTGTAATTGCTGAACTACAACATGTAACTTAT
ACAGAGTTTCTTCCGGTAGTTTTAGGTACTGTATTAATGGCAACCCTGGGCTTGAATACT
CTAAGCAGTGATCAGTACACTTCAGATTATGATGACGCCCTGGATGCCTCAATAGCCAAT
TCATTTTCAACTGCAGCATATAGATATGGACACAGTCAAATAGCTGATTTTATACAAAAA
ATTAACCAGTATGATACAGTACATACCGAAACCACGTCTGCAATGATGTTCAACCCTTTC
TCTCTATATGATGAGGAAGCAATGGGAGATGTTGGGAGAGGAAGCGCATCAAGTAGAGCA
CATAAGGTTGATGCTTACTTCACAGAAGAGATTACTGGCAAACTCTTCAAAGGTACTGGT
GAATTTGGCTTGGACTTGGTAGCCCTTAATATTCAAAGAGGAAGAGATCATGGTTTACCT
GGATATGCTCAGTGGAAAGCACTTTGTGGTGTAGAAGTATCAGAATTTAGTGATCTGTCA
GCTGTAATGGATGAAGAGATTGTTGATACTCTTCAAGAAGTATACAGCGCTCTGGAAGAT
GTAGATTTATACATAGGAGGGGTTTCAGAAAATCCTTTCCTGGATGGCCTCGTAGGACCT
ACCTTTAGCTGTATAATTGCAGACCAGTTTTTAAGAATTAAGAAAGGAGATAGGTTTTGG
TATGAATATAAGGACGGCCCTGGCGCTTTCACCGAAGATCAACTGAAGGAGCTGCACAAA
GTGACGTTTGCTAGGATCCTGTGCAACAACGTCCCAGATTTGGAGAGTTTACAACCAAGC
CCATTCAAGACTCCAAGTTCTACTAATCCCAGAGTAAATTGTTACTCAGCTTTGATTGGA
GACTATAGCTTAAGCCCCTGGCAGACCTATTAATGAATTTTATACAGTACTGAAATAAAA
TTGTAATAAGAAAAAAAAAAAAAGTTCAGGCTGGAAAAATTTTTCTTACAAATTTGGGTA
TGTTCTTTCTATTTTTTGT

>TRINITY_DN63971_c0_g1_i2 Protein fem-1 homolog B (Fem-1b)
AACGCATCCTAAATCGACTCTATAAGAGAAAGAAACCGAATTACCCGATGCTCTTTTGTC
TCGAGTCTCCCTTTAACCTCTTCCGAGACTCATTCGTCTATAGTCCGATTCCAATTGTTT
TGGTTTTACAGCTGGAAGGAAGGAAGGGTGCCTCTGTAGTGCCGTAGGAAGCTAACTACC
ATGAGAAATGACCTCGGGGATGGATTCGTTGAAGAAGCGGGTGTACCACGCCGCTAAAGA
AGGGCTGGCCATATCCCTGTACGCCCATTTGTCTGTCAGGAACCACCAGGACTGCCAGGA
TCTTTTGGGCCAGGTTGTGGAAGAGGAAGGCCAGAAATGCACACCACTTCTTATAGCTGC
AAGGAATGGCCACGAAAAGGCCGTCCGCACTCTCCTGAAGTTTCACCCGGATCTTGAACA
AGAGGGAACAGTGAAATTTGATGGCTATGTCATTGAAGGGGCCAGTCCGTTATGGTGCGC
TGCAGGTGCGGGTCATCTGGCAGTGGTGAAGATGTTAGTGCGAGGAGGTGCCGATGTGAA
TCACCCAACGAAGACCAACTCCACCCCCTTGAGAGCTGCGTGTTTTGACGGCCGTTTAGA
CATAGTGAAGTACTTGACTGATCATAGTGCAAATATACATATAACAAATAAATACAATAA
TACCTGTCTCATGATCGCTGCCTATAAAGGTCACGTGGACGTAGTGCAGTTCTTGCTCGA
ACTTGGTGCGAATCCCGACGAAAAGGCCCATTGCGGGGCGACGGCGCTCCACTTTGCCGC
CGAGTGTGGCCACGTGAGAATAGTGCAAGAACTATTGAATCACGGTGCGAAAATTACCAA
AAACGAACATGGCATGACGCCCCTCATTGCCGCAGCGGAAAGGACAAGAGGTGATGTGGT
GGACTATTTAATATCGAGGGCCGATGTTACTCGTGAGGAAAAAGTAGATGCGCTGGAGTT
ACTAGGAGCGTCGTTTGCAAGTGACAAAGACAATTACGACATAGAGTTGGCATACAAGTA
CATGCTACAGGGGATGAAGGAAAGATATAGTGATACAAATAATGTGATATATAAACCAAA
AACTAAACTAATCCCTGCCTACGAAAATAGAGTCGAATGCGGGACTGTGGATGAACTGGA
GAGTATCAGACACATATCCGCTTCCCTCCACATGGAAAGCCTAGCCATTAGAGAACGTAT
TTTGGGACCACATAATCCTGAGGTGCCTCATCCAGTCATATTCAGAGGAGCCGTGTTCGC
CGATAATGCCAGGTTCGACAGATGTTTGCAACTGTGGACGCACGCGCTTAGACTGAAACA
GCTCAATAAAGTCTGTGTCATGAAAGATCTCTTGAGATTCGCCCAGGTCTTCTCTCAGAT
GTTACACGTTGGTGTGCAACTAGAGTTTGAGGCCGTGCATGAAGTCTTAGTGGCAACAGT
CTTAGAACTCAAGAGAAATCAAGAGAAAATAGTTTTTCCTGGTCCTAAAGATGATGTCGA
AACTGTGAAGGATGAAATGGAGAGCAACATGATAACGGCTCTCTACTTGATCATGATCGC
CATGTGCGTTGCCAAGGGTCGCGGGTCGCCGGGCCACCTGAATAGAAATAATGGGAATTA
TACCGGCACTTTTGGAAGCAACGGAAGTGATGAAACTAATTTGATGAGCCAAGTTGTAGA
TAAAGAATCTCAGATACATCGTACAGTTTATGGGTTGGTTAGAGTACAACCAAGAACCAA
GTCTGGTCAGACACTACTACATTTGGCTGTTAACCCAGAAACTCCTGTGGATGATTTCCA
TACTAATCATATATGCAGATTTCCTTGTGCCACTACAACGAAGCTTTTGATTGCCTGTGG
GGCTGATGTCAACAGTATGGACAACAACAGGAACACGCCATTACATCTCATAGTTCCTTA
TCAAAAACCTGTCAGTGATTTTTTGACTCTTCACAATATAATCATGGCATTAATAGAAAA
CGGAGCCCACATGGACACAGTCAACCAGATGGGAGCTACGCCTTTTGATTCCGCAACCAC
AGGTGTTGCGGAAATAATACTTCGAACTCAGAAGAAGCTAAGCCTCAAATGCTTGGCTGC
TAAGGTTGTCAAAATCAATGGGATTCCATTCAAGGGTCAAGTTCCGTACCACTTGGAAGC
CTTCATTGAACTGCACGGCCCGGGCCATGTCGATGGACTCTCCAACAGACCGTCCAGAAG
CGAACATCGACTTGCATAGACTGCTTTCGCAGTCTCCGTGCCTAAAGTCGTTATTTTGTG
AATACTGTACACTACTTATGGAGGTTTTTAGTTTATTTATTAAATTTTACCAGATGACAT
TTTTTCCTTTTGAGTTGCAGTTTTTTTTATATTTACAACAGATTGACAAAAGGACACTGC
TGTTGTTTGCCAAGAGCTGCAGGGTTGTCTGTGTTTATTTGGAGTGGGAAAATGGCTGTC
ACAAATGGTTGACTGTCATTTTCAAGTCTAGGTTCGAGTTAGGTTCCCCATTTGCTCTCT
ATGATAACCTTCACTTACCCAGCAAACCTCCCCCTATCCTATGAGCTGGGGATGGCAAAG
ATGTCAAAGTGTAGTGTCTTCCAACCTCTCCTTTCTACTCCAAGTTGTGATCACACGCAA
AGTAAGTCCTATAACAAAGTTTACTTGAAACGGGCAAACTCGTATTCTATTGAATTCAGG
GTATTTTATGATGCACTTACATGGGTGGGAAGTTTCCAAAATGTATTATATCCCAGTTGT
GTATCTAGATCATCGTGAATTATACTTTGTTGTGTTGTGGCAATCTCAAACAGGGGTTTG
TTTTGTGGCATTTAGTATTCATGATAATTTTACATGAAGTTTATGAGGTAGGAATTTCTC
CCAAGTTCTACCAAGACAGATATTTTATGTGTACACTGGTTGACAGTTCTTGATATATGC
GTAACTGCTTTTCTAGAAAGCAGAGCCTTCATTTGAGAAGTAACTATTTACTCATGAGTA
AACGTCTTATTCAGGAAGTCTTCATAAAAGTGTAGTAAGTTTGTCTTTACTTTTTTGGGT
CGGTTTGATTTTTGGATGCGTTGAAAAGAGCATAGAGAGACACATGGTATAAAAGATATC
ATGTGAACACATGGGAAAGTTGTTAAAACTTATGTTAATCTCTTGTTATTGTGCCTGATA
ATTTATATTGTAAATATAACTGATCACTTCATTACTCAAATATATTTTTTGAATTTGTAG
TTATATATATACAGTATGAATAAAAATTTGGAGTTCTTATGGCCAGTGTGTTTGCCGAAG
GTTCCGATTTCAAGTTGAGGAAAAAGTTCAAATGACGAATGTTCTTAGATATTTTAGAAT
TACCTTCGAGTAAATGAGATATAAAAAAAACTATGCTTTTTCAGCAGGAGACGTTATTCA
GTCTGTCATCGATAAAGGCTTTTTTTGTTAACATCGATAATAGAAGTGTAAGATTTAATT
TTTCTTAGTCACTGCGTTTGTTTTCAAATACGGTACTTTTCAATTTTGTAACACTCGAGT
CTTGCATCGGGACAGAGTTTTTAGATATCCATTTGGTCCATGTTTTCTATCGTGAGTTTT
TAAATATCCATTTGGTCCATGTTTTCTATCGTGATTTTTTTAATAT

>TRINITY_DN61540_c0_g3_i2 Profilin
TTCCGATCTCTAGAAACTAATTTTTTTATGCTAACTAAAGGGCCCATACGGAGGGATGTA
TTCCTAAAACTAAAAACATATTTTATAGAGCTTTCCCTATGTAACATCCAGTAAATATGC
AATTGACAATAGTAAACTGTTATAACAAGGTAAATACCTGGTCAGTAGTATCCCGCGTGA
CGACTGGGTGAAAACCCCAGTGACTCAGATCATTGACGGAGTATAGATTTGCCCCGACAG
TTCAAACCGTCAGACAGTAACCACTGTGTCCCTGTGAAGTCTGGTTGGTCGTCCGCAATC
AGTTAGTCTTGGAATTTAGTGACTTTATTTAATCAACTTTAAGATGTCTTGGAATGACTA
CATTTCGAATCAACTAACAGGAACTGGAAATGTTACCAAGGGTGCGATTGCTGGTTTGGA
TGGCTCGATTTGGGCAATAACAGAAGGCTGGGGTCTCAATCAAAAAGAATGTTTGAGCCT
TGCTACGGGCTTCGCAAATAAAGATGCACTTGTACAGGCTGGAATGATGATTGCAGGAGA
GAAGTTCTTCTTCTTGAGTGGTGATGAAAGCTTGATCAGAGGTAAAAAGGGAAACAAGGG
TGTCCATGTATCTAAAACTAATACTGCTTTGATCATTGGTCTATATGAAGATCCCATTCA
GCCAGGACAGTGTGCTACTGCTGTGGAAGCTCTTGCTGACTACTTGAAGACCTGTAACTA
CTAAGAAAATATGAATAGTTTTAATCTCCTTTATTTCTTGTTTGTTGCACTATGCGCATT
ATTTTTTAAGATGCAGAATTGAGTCCTCCTTACAATGCTTTTACTATGCTAAGCATAACC
TTGAGAATGGTATTGTGATTTTAATGTAATTTAAACTTCTTGATGTAATAAATCTATTTA
TATA

>TRINITY_DN64401_c1_g5_i1 Farnesoic acid-O-methyl transferase (FAOMeT)
CGTGTTATATATATACAGTTGGCAGACCGCGGCTGGTTCCCGAACTCCTTAGTCGTCAAC
GGTGTAGTGTGTTTCCTCTCAACCAGTGGTCGATAATAAATCAGGATGGGTGATGATAAC
TGGCCCTCACACGGTACTGATGAAAATAAGGAGTATAGATACCGGCCCATCAAAGGAAAG
ACCTTGAGATTCCAGGTCAAAGCTGCTCACGATGCCCACGTTGCCTTAACATCCGCTGAC
GAAGAGACAGACCCTATGTTGGAGATTTTCATCGGAGGATGGGAAGGTGCAGCCTCGGCT
ATTCGCTTCAAGAAAGGTGATGACCTTGTGAAAGTGGACACGCCCGACATCTTGAGTGAA
GAGGAGTACAGAGAGTTCTGGATTGCCTTCGATCACGATGAAATCAGAATGGGCAAAGGA
GGAGAGTGGGAGCCACTCATGATGTGCCCCATTCCAGAACCTTTTGAAATCAACCACTTT
GGCTACTCCACAGGATGGGGCGCTGTTGGCTGGTGGCAGTTCCACAGTGAACGTAAATTA
CACAGCGATGACAGCTTGACCTATCAGTTTGAGCCTGCCTACGGCGACACGTTCCACTTC
AGCGTTGCCTGCAGCAATGATGCCCACTTGGCTTTAGCATCAGGACCTGAAGAGACCACA
CCTATGTACGAGATCTTCATTGGTGGTTGGGAAAACCAGAATTCTGCTATTCGGCTTAGT
AAAGGTGATGATATGATCAAGGTCGACACGCCCGATGTTTTGTGCTGTGATGAGGAACGA
AAATTTTATGTAACCTTCAGGAACGGACACATAAGGGTTGGTTACCAGGATTCTGATCCA
TTCATGGAGTGGACTGACCCAGAGCCTTGGAAGGTAACTCACGTTGGCTTCTGTACGGGC
TGGGGCGCCAATGGCAAGTGGCAGTTCGAAATCTAAGTATGGACACTGTACCCTGCTTCC
ATCAGCCTTAAGCTTCCAGCTTTATTATCTTAAGTAACTGAAATATTTTTATACGCTTGT
TGATCATAGCATAAGAAGCACCATTTTTTAAGTTTTTAGTTGAGCTTGGTGACTACGTTG
AGGAATGGTTTTTCTAAAATTCTTTAATATAGAATCAAGAAACAAAAGTCATTAAAGTGA
CTTTATTCCTCCCTTGTGGTTTTCCTTTAGGTTTGTGTCTGTGAGCCATAGCCTCAAATT
GTCAAATTTAATATCTGTACTTGCCATTAGTGCCGTAAATCCTTTGTTGGCTGGCTTCTA
GAGGTTTCTCCTTAAAGAAAGTTTTGCACATCACCTATTTGTTTAGAGCTTTCTATTGTA
AAGTAAAATCAAGCTTAGCTTTTTTGGTGCAATTTACATAACTGTCTGTTGTCCGCAGTT
CTGTGAATATTTAATATCTGACAATGTATACATCATTGGTTCTACATTGCAATTTATCAA
CTTAGATTTTGACTGACAGGATTTTGATTTTGAATATTTTAATAAATGTTTGAGGAGAAC
AAAGTATTTTAATGCATTGTTAGACAGTGGTAAGCAACTAGCCGCCTCAGAGGTAAAAAT
TTCCTAACATCTGAAATCAAATAAAATTCCAGGGAACTTTTAGTCTTTCATTTTGAACCT
TTCAGTGGTTCACCATCCCTATGTGAATAGTTATTAGAAACTGAATTTGGATTGTAATTA
AGAAGGTGAGAGGAAACAGAATTTGTATAAAATAGTCTTAAAAGAA

>TRINITY_DN71006_c1_g1_i1 Heat shock cognate 70 (Hsc70)
TTCTGTGGATACTTTGTGGATAAAATGTCACCTCTACGTGGATAATCAGTGGGAGCAAAG
TGGCAACACTGCAGTGTATGTCTCTGTTCAGTGACTCAGTCAGCTGGCTGCCCTGTCTAC
CGTGGAACATCGGGAAGAAAGCAACACCCGTGGAAGGCCAAAAATTGCTTACGTGTATTA
CGACATAGACCTGAATTACTAATTTTGGATCATGGCGAAAACAGCTGCTGTTGGGATTGA
CCTGGGTACCACATACTCATGTGTGGGAGTCTTCCAGCATGGAAAGGTAGAAATAATTGC
CAATGATCAGGGGAACCGCACTACTCCATCGTACGTTGCCTTCACTGACACAGAGCGTCT
GATAGGGGATGCTGCCAAGAATCAAGTTGCTATGAATCCCACCAACACTGTATTTGATGC
TAAGCGGCTCATCGGTCGAAAGTTTGATGATGCGGTAGTGCAGTCTGATATGAAGCACTG
GCCCTTTACAGTCATTAATGACAGCACTAAGCCCAAGATTCAAGTTGAGTACAAAGGAGA
GAAAAAGAACTTTTTCCCAGAAGAGATCTCCTCAATGGTGCTTATAAAGATGAAAGAAAC
TGCTGAAGCCTTTTTGGGTGGTACTGTAAAGGATGCTGTCGTCACAGTACCTGCCTATTT
TAACGACTCACAGCGTCAAGCCACAAAAGATGCTGGTACTATCTCTGGTCTTAATGTGCT
CCGCATCATTAACGAGCCTACTGCTGCTGCCATCGCGTATGGGTTAGATAAAAAAGTAGG
GGGGGAACGTAATGTTCTTATATTTGATCTAGGTGGTGGCACTTTTGATGTGTCTATTTT
AACAATTGAAGATGGTATCTTTGAGGTAAAGTCCACTGCTGGTGACACTCATTTAGGTGG
TGAAGATTTTGACAACAGAATGGTTAATCATTTTACTCAAGAATTTAAAAGAAAGTATAA
GAAAGATCCATCAGATAATAAGCGTGCTCTGCGTCGTTTACGCACTGCTTGTGAGCGTGC
TAAGCGTACCCTTTCAGCCTCTGCTCAAGCTAGTGTCGAGATCGATTCTCTATATGAAGG
AATTGATTTTTATACCTCTATTACTCGTGCCAGGTTTGAAGAGCTTTGTGGGGACTTATT
CCGCGGTACCCTTGAACCAGTAGAGAAGTCTCTCAGGGATGCTAAAATGGATAAAGCCCA
AATTCATGACATTGTCCTTGTTGGGGGTTCCACCAGAATCCCAAAGATTCAGAAGTTGCT
ACAGGATTTCTTTAATGGAAAGGAGCTGAACAAATCTATCAACCCTGATGAAGCTGTAGC
TTATGGTGCTGCTGTACAGGCAGCCATATTGTGTGGTGACAAGTCCGAAGCCGTTCAAGA
TCTCTTGCTTTTGGATGTAACTCCTTTGTCTCTTGGTATTGAAACTGCCGGTGGTGTCAT
GACTGCCCTTATCAAAAGAAACACAACTATTCCTACCAAACAGACTCAGACCTTCACTAC
TTACTCTGACAACCAGCCTGGTGTGCTAATTCAAGTTTATGAAGGAGAACGTGCAATGAC
AAAGGACAACAACATATTGGGGAAGTTTGAGCTTACTGGCATTCCCCCAGCTCCAAGGGG
AGTGCCACAAATCGAAGTAACCTTTGATATTGATGCTAATGGCATCCTAAATGTATCTGC
TGCTGATAAATCTACAGGCAAGGAGAACAAGATTACAATCACAAATGATAAAGGCCGTTT
GAGCAAGGAAGATATTGAGCGGATGGTACAAGAAGCCGACAAATATAAAGCAGATGATGA
GAAGCAGCGAGAGCGTATCTCTGCCAAGAACAATCTGGAATCTTACTGTTTCAATATGAA
ATCAACAGTTGAAGACGACAAGTTCAAGGACAAGGTTCCTGAGGATGATCGCAACAAGAT
CATGGAAGCTTGTAATGATGCTATTAAATGGCTCGACACCAACCAACTTGGAGATAAGGA
AGAATATGAACATAAGTTGAAGGAAATTGAACAGATATGCAATCCCATAATAACTAAAAT

>TRINITY_DN62322_c4_g1_i1 Disrupted meiotic cDNA (Dmc1)
AGTTGGCCATCCATAGAAAGTACACCTATTTCGTTTCTGGCGTTACTTTGTTACATATTG
TTTACGTATACTTAAGTGTCTATTCATCAAGAGTTTTAAAGTTTCTACCACAGGCATGGA
AGACCAAGCACTTGATGCAGAGGATGTTCGTGTTGATGATGACATAAGCTTTTTCACTGA
CATAGATGAGCTACAAGCTCATGGAATAAATGCAGCTGATATCAAGAAACTAAAGTCATC
TGGAATATGTACCGTGAAGGGCATTCAGATGACCACAAGAAAGAAAATGTGCAACATCAA
AGGACTTTCTGAAGCAAAAGTGGATAAGATCAAAGAGGTATCTGCAAAATTGGGCGGTGG
GGATGGTTTTGTAACTGCTCTTGTAGTATCTGAGCGCCGTCGACAGATTTTCAAGGTAAG
CACTGGGTCAGCCGAACTGGACACTCTCCTTGGAGGGGGGATTGAAAGCATGGCCATAAC
TGAAGTCTTTGGGGAATTCCGCACAGGCAAGACACAATTATCTCACACACTGTGTGTAAC
TGCTCAGTTACCAAATGAAGCTGGAACATATACTGGTGGAAAGGTCATCTTCATTGATAC
TGAGAACACTTTTAGACCAGAACGTCTGCGTGGTATTGCTGACCGCTTTAATCTAGAACA
AGATGCTGTACTAGATAATGTTTTGTATACTCGTGCCTTCACCTCGGAGCACCAGTTTGA
AATTCTAGATCATGTGGCTGCACAATTTCATGAAGAGCCAGGAATTTTTAAATTGCTGAT
AGTAGATTCTATCATGGCATTGTTTCGTGTTGATTTTAGTGGTCGAGGAGAATTAGCTGA
TAGGCAACAAAAACTAGCACAGTATTTATCAAAACTTCAGAAAATTAGTGAAGAATACAA
TGTTTCTATATTCATTACAAACCAAATGACTGCAGATCCTGGTGCTACCATGTCCTTTCA
GGCAGACCCAAAGAAACCCATCGGTGGACACATATTAGCCCATGCTTCCACTACTCGTGT
GGCCCTACGTAAAGGGCGAGGAGAAACAAGAATTGCTAAAATATATGATAGTCCAGAATT
GCCTGAAAGTGAAGCTACCTTTGCTATAACTGCTGGTGGCATTGCTGATGCTAAAGAATG
ACAATTTATAATATATGGTATTTATTTTTATATCATTTATTAATTTATGATAGCATTTCT
AATTTTTCAATTATCAGATTATTGTACATTTTTGTATTAAAAAATTATTTTATGTCTTAA
GGTGGATGAATTATTAACAGTTATTGTATTTATGGAGTTGCAGCCATGTTATGCTCTTTG
AAATTTTTACAATGGGGATTTTGAGTTGATGAGTATTACAACAAATCTGCTATCACTTAG
GGAGAAAGGTCTTGGAAATCTGTCTGTCTACTTTTTTTTAAAGAAAAATTGACTTGACAT
TCCATAAATGGTCTCCAATGTAAATTTTTTTGGAAATCCTGGCACTAGATTTATTTTTTT
ATGAAGATAAGGAAGAATTTAATAAT

>TRINITY_DN70088_c0_g1_i1 Transcription factor SOX-8 (Sox8)
TTGGGCCGGACAAGGAAAGCTTAGTGTGTCTTAAGACGAGGGAGAGAGAAACTAGTGACA
GGTAGACGTGTGTGAGTGAATCTACCGTCCCTGGTCCCCCTAAACCTGACTTCTGTCCCC
TCCGGTGTTCGCGCCCCACTGATTCCGCCCCTGAGAGAGGCTATTGTTTAAAAACGCACC
TGAGAAGTATCTTTACTCAAACGGTGTCGAGGTCTTTTTTTGTCGCGTCAGTTTTTGTAA
AGCCCAGAGCGTTCCTTGTTTCATGCCGAGATGCCTTATCGCCCATGACGCCTGGGGAAG
TTGTACCATTTTTTACCGTTCTTGTACAAGTAAATCTGTAGCTTATAGCTCAAAGAAAAT
AAAAAGAATATAAACAATAATTGTGTGACGCCATCTGGTAAAAAATATATATTTCTTTGG
GAAAGTGACAATTCATCATTCCTCCCAGGGGAAGCAGGAAAAATCCTAACGACAGCGATC
CACAAAATATGGAGAGTGTGAAAAAAGAAAGAGTTTCCCCCATGCTCGGGGAATCGGGAA
CATACGACTCCGAGGTGTCGCCGAGACCGGGAGTCCCCGCCCCGACGAACCTGGAATCCA
AGTCGAACTCCAAAGCTTTTATCCCGGGTTATTCTTCCTCTGCCAATAGCACCTGTGCGC
TGACGACATTGGCTACCGCCATATCGACCACTTCCACCACCGCGGTGTCCAATGGGGATA
TCTCCGGCACCCGATGTCCTTCCACCACGACCATCCTCACCCCCTGCAGGACAAACGGAG
CGCATAATGCCAGGACCACCAGCGTGGACGAGTCCACCTTGGAGGAAGTTATTCTCGCGC
CCGGGAATAATTTCTCGGGGGACATCGGTGACGCCGTCAGCAAGATCTTGGAGGACTATG
ACTGGAGTAAGATTCCCCTGGCTAACAAGGACGGCGCCGGTAGCGAGCGTAGGAAGGTCC
ACGTCAAGCGTCCCATGAACGCTTTTATGGTGTGGGCGCAAGAGGCACGGCGTAAACTCT
CCTGCTCCCACCGACAGGTGCACAACGCTGAACTCTCCAAGTCTCTCGGCAGGATATGGC
GGGGAATGACAGAGGACCAAAAGCGGCCGTTCATTGAACGGGCAGATCAGCTTCGTCGGA
AACACAAACAAGAATATCCTGATTATAAGTATCAGCCGAGGCGGAGGAAGGAGAATGTCA
AGACGGTGTCCAAGTGTCCTCAGGGAAATCCTGTTACGATGCAAGATCTTTCGGGCAATC
ACCATTTTGTAAGCAGTGTCAAAGGAGGAAACCTTGGTTTGAGTCTGCAACCACTGTCCC
CACCAAACTCACCCTCAAGTCAGGGCGTGGTCAAGGGTCACAATGATGCCCACCTACCAG
ACCCGACTGTTTTTGTACCTGACTGCCTAACAGACACCTTTGAGAACATAGATCGGGCTG
AAATGAACAAGTACTTACAGTCCGACCAAGGCGCAGCACCTCAGTATGCCACTTCTATAC
ACCATTGTCCCCCCGGAGGTCTTCAACCCATGACAACCATGTCCGCCATGCCTTCCATGA
ATACGATGACAGTGCCAAGTAGCAGTAACAGCTGCAACGGTTCCTTGCCATCAGGAGCTT
CATCTTCGCTCACAGCTCTTCCTTCCTTGGGTTCTAGACTCTTACCTCCTGCACCTTCTG
TATACGGGGGCTTAAGCTCTCCGTATTATACCGGTGGAGCTTCACCGCAGCCCGCTGGTC
ACGGATCGCCTGACCTCATCGTTGGGGAGATTGGGCCGAATTCAGCTGGGGGGGTTTCAC
CTGGGGGTTCTCCTGGATCTCCCGTGGGAGACTACGTCGAGCTGCAACCCCCTCGAGTGC
CCAAAGAAGAGCCCCTGCCTCCACTCACTGCTCCAAAACCTGCAAATGTAAATCCTTTCC
TATATCAGAACCTGTGCAACTCGACACAACCTTACCCCACTTTCCAGTACTCATATCCAT
ACGCTACCATGTGGCACTGATTACCTTAGTTTCTTACTGATTTGAAAAGTAACCTTATCA
ACTTTGACAGTGTAAAAGACGAGGATTATCATTAAAAGGAAGTTGCATAATGAGCAACAC
GAGAAGATAATTGTAGCTCGATGTTGATGCAATGGATATTATCAAGTGGTGGCCTTCTAT
AGATGCTACTTCGTTGGGCCTCCAGGAAGAAACGAGGTTTGAAATAATCCTCGCGAGTGT
CACCACGTAGGTTTTTTTAATACTGCTCCTGCTTGCCAGTACTGCGTAGCTCTAAGGTGT
TTACTCTAAATTAGACATTAAGATCAAATCTCTCGCCTCCGTCAGTGCCAAATAGTGTTC
CTTGTCCGAAGTACCAAAAGGCCCACTCTCGCGAGGAGACTCAACTGCCCTAGTACGAGG
AACACAAGTGTTGTGTTGTTTTCCTAAGTCATTTCTTTTGTGCCATCATATCGTAGATTA
AGGTTGAAATGTCAAATCTATAATTATCATATCTGTTCTAGTAGAATTAGATTGTTTTCA
CAAAGTGAGAAAGGAAACGAATATTCCTTATTTTCCGGGACCATTTATATATTAGAACTC
AGTGGATTACACTTAAATGTAATTGTTGTTGTTACTTGTTCGTATTCTAGTGTTAATGTT
AACAAAAATTTCAGTTTTTTTGTAAAGACAAAGAATGCCAATTGAATTTTAAGGGGTAAT
TTTTAAGATAGTAAAATAAGATTATGTGCAAATGCTACACATTTCTTTTCTCTATGAATA
ATCATCTGTGAGAAGTTTCCCGTGTGTATGTGTGTATTATTCCAGCTCTTTCCAAAAACT
ACCCATCGTCCAAACCTCTTGGTTATCTTCCAGTACAAACAATGATATTCCAGTAAATCA
CTTAATGCACAGAGTACATTATCTTCAAGAAATACTCGAAATTGCGAAATTCTTGTAACT
GAATAAGAATGTTTTCCTTTTTCGTATCTTAAGATCTAATTCCGATTCAGTATTAAACGT
AATTTTAATGTATAATGTACTTGTCAGAAGTACGCGTATCTAACAAATGGTTTAGTATAG
CCTTTAAAATAGATCTCATGAACGTCCTCTTAAGATAATCAGAAAACAAAGAAGAAAGTT
CCATCTTTATCTTATTTCAAACTTTTGTCCTAATTTGAGAAATCGAGTCAATTATTCTCT
TTTAATATGTTACCTACATTTTACAATCCTCCTTTGAGATATTTACTCACAGTTTCTTCT
TTTTTCTATCATTGTTTTCATTATTGAAAAAAGCCGATTTAATCAACTGTTTTATTTTGG
AGTACGTCGTCCTCAAAATTTGTGTAGTTTCATCTTCCGCTTATTTGTAATAATCATCAT
GTCCTTCATTGGCAGCTAATTTGTCTTCCTATTAATTGCATGTTGATCATCGTTAAATTT
GTAAACATGTCATTATCGATGTTTCGTTTATTTCTTTGGTTCCCAGTGGACCCAAGAAGT
AGATATGAATATATACATATGAATGAATACCGTGGAAGTGTACATATAGGGACGGGAAGT
TTTGATTAATAATTATGAAGAACAATGAGTGCCTTTCGGTAAATGAAACATATTGAATGC
GATTTCATAATGTTTTTTTTAAAGAAGTCCTCGCCTTAAGAGTTATTGGGGTTTCTTTAG
TAATGATATCGATAGATATAATAGATCACACACCATTATGCCCTAATTCTTCCTTACATT
TATACAGTTGTATTCAAATTCAACGATTTTGATAGTCCACCTACGTTGTGTGAATGGGGG
ATTGTCTCATTTATAACGGAAAGTATATATGAAAATACTTTATGGATAGAAACATGATTA
AAGCTTTGTATTCACGAGAATAATTTTATTCTCTATTCTTTTCGAGATGATATTTTTTTA
CGTTGTACTTAATAACAAGAGATTGGAATGTTACAAGAACACTTGATATGGAATTGTACT
TAATGAAAGATTTTTATTTATAGCGTCAGTTTTTTTTATAACTATATTATTCTTATATTA
TC

>TRINITY_DN62236_c4_g2_i4 Mothers against decapentaplegic 4 (Smad4)
TGTGTGCAGTGTTTGACTAAAAGGACTTATATGCACAGTATTTCTCTTAAATGACTTTTT
AAAGTTATTTTTATTGCATTGGTGTTGAAATTCTTAAGATATATTTCCTTTGTAATTGAG
AAATATTCACATTAGTGTACTGTACTAATAACTTGTGCCATTGAGAAAATTGTGCTGGCA
GTTTTATGTACCATGTATGCGTATCATAGGGAGATGACAGCTGCCCCAACTTCCGCAGAC
GCTTGCCTAAGCATTGTGCATTCCCTCATGTGCCATCGGCAGGGAGGTGAATCTGAGGGA
TTTGCAAAGCGAGCCATTGAAAGTTTGGTGAAGAAGCTGAAGGAAAAACGTGATGAATTG
GACTCTCTAATTACTGCCATTACAACCAACGGAGCTCATCCAAGCAAATGTGTAACCATA
CAACGAACCCTTGATGGAAGGTTGCAGGTAGCCGGAAGGAAAGGTTTTCCTCATGTAATA
TATGCCAGAATCTGGCGCTGGCCAGATTTACATAAAAATGAACTGAAACATGTGAAATAT
TGTCAGTTTGCATTTGATCTGAAGTGTGACTCTGTTTGTGTTAACCCTTATCACTACGAA
CGTGTTGTGTCTCCAGGAATAGACTTGACAGGGCTCACTCTGCAAGGCGCAACCTCTACA
GGCCAGCTGGTGAAGGACGAGTATGGCATGCGCATGGACTGCGAAGTTAGTGGCGGTTCC
CAGGGCAGTGTCGGGGAGTCTTCCGTCACTCCGGGTCCGTCAGGGATTGCGACCATAACT
CACCAACCACAGGGACCACAGCCTGGGGCATCTGCGGCACAGGGTGGAGGTCTTCATCAA
ACGGTAGTGAGCGCTTCTCAACAAACTATACCACATCATCCTGTGCAGCACCAACAGTCA
TTTCCTATACTTTCACCCACTGGTAGTACATCAAGTCATATTTCACAAGGCCTCCAGTCA
CCAACGCCATCTACGCCTGGGTCACAACAATTTTTTACTGACAGTGTTTCCAGTAATATA
AGTCAGTTATCACCACACATGCAACCAGCCCAGCAACAACCCCCACAACCTTCCCCACAG
CCTGCTCCACAGCAGCACCAAACTTTACAGCAGCAACCATCTCAGCCACAGTCTCAGCCT
CCCCCGCAGCAGCCGCAGCCCCAACAGCCACAGCAGCAGAACGGTTTCACGGTCATGACA
ACCGTAGGTGGAAGCAGTTCAACTCCAGGGGTTCAAGCAGGACAGGCCACCAGTCATTAC
GTCGCGGCTTCGCCGCCCCAAGTTCCCCAACACTCCGTTACTCCCCATTCCATGTCTTCT
CAGCCAAATTGGAGTGGCCAAAATACATTATCTTATACTCCAAACATGATGAATGATCGT
CAGAATCATGCATTTTGGGATCAGCAACAGATGATGCAAGATGTCCACATGACACCATTG
TCCACGCAACCCGGCCCTGAATTTTGGTGTTCAATAGCCTATTTTGAGCTGGACACACAA
GTGGGTGAAACTTTCAAGGTACCTTCAAGCTGTCCAGCTGTCACGGTTGATGGTTGCGTG
GACCCATCTGGTGGAAATAGGTTTTGCCTAGGAGCTTTAAGCAACGTTCATAGGACAGAG
CAGAGTGACCGAGCAAGACTTCATATAGGTAAAGGGGTTCAGCTTGATTTACGAGGCGAA
GGGGATGTGTGGCTGCGGTGTCTCAGCGACCACAGCGTCTTCGTTCAAAGTTACTACCTT
GATCGTGAGGCCGGTCGCTCACCTGGTGATGCTGTGCACAAGATATATCCATCTGCATGT
ATTAAGGTCTTTGATCTTCGACAATGTCATCATCAGATGCAGACCCAGGCAGCCACAGCA
CAAGCTGCAGCTGCTGCGCAAGCCGCTGCAGTCGCTGGTCAAATTCAAGGTCCTGCAGCT
GTTGGGGGAATATCTGCAGGCAACCTATCTGCTGCAGCTGGAATTGGAGTGGATGACCTC
AGAAGACTGTGCATCTTGCGGCTAAGTTTCGTGAAGGGTTGGGGTCCCGACTACCCACGA
CAATCTATTAAGGAGACGCCGTGCTGGATCGAGGTCCATCTTCATCGAGCGCTTCAGCTC
CTTGATGAAGTTCTACATACAATCCCCCTTGATGGTCCTCGGCCACTGGAATGAGGCTTT
GTATTATTGCTCATTAAGGGTCATTTGACCCTACTTGCTTGGGACAGAATATGCACCTTA
GGGTTCTGTTGATCCACAAATGCTCCATGATGTTTTTGTCCCAAAAGACGGATACATGCA
CACCAATCTCATACGTATAAGCACACTTTAGGGGAACTAAACATGTAAAGTTGACAGATA
TTCTTTAGCTACAAAATATACATTGCCTAAGGTAAGGTTTGAGATGAGCAGGAAAAGAGT
GTGTGTTTTTTCATCTGTGATTATATATGAGTTCTTGAGAGGAAACCTGATAAATTCTGT
GACAGTGAGGTCGTGAAATTATCAGTTTTTTGTGATTGGTGTCACGAAACTTGTGTTTTA
ACAATTGAACTAGCATGAAATCAGTCCCTTTTGAATCAAAGGTATTTTGGATATTGCATT
ATTATTTCATATGCCTACAAATACCAGGTTAAGGAAGTTCAAAATAAATTTGTTGCATTG
CATAAAAGACAAAGTGCTTAAGCTGGTGCCCAGTGTCTGTTTTTAATAAATAAAATTTGC
TCTCTATTTCTTGGTAAGATTTCATTGTTTCTACATTTTGAAAAGACAGCAGGCAAGAAA
AATAGAGTGCATGTGACTAGAACTCGTGTAGTTTGAAATTCATCGTGCACGGAAAAAAAG
AACCGAATTTGTTACAGTTGAAGATCCTACATCGATATAGTTGTTACCGTAACCTTTAGT
TACATAAATAATGGATTTTGGTTGAATGAGCTCGAAGAAGAAGCAAGCTGGTAAGATTGT
CCCGGCATAAAGCTGGCTTGTCAGATTGTAAAGAAGTTTGTATAGTTGGATGCTCTGAAG
TGCTGTGAAGGAAACTGGCTGTTTATTTGTGGTTGCTGTATTTTCTGGGAAGAAACAATT
GTCGAAATATTTTTTTACTCGAAAATTATCTAACCCTTCCAGGCTTGATACAAGTAATGC
TTTGTCTATTTACTACATTTTGTAAATTATTATTGCCAAATTTTATTATTTTCCTTATTT
CTAACACACTTGCATACAAGTAAACACATTGCAGTTCTTACAATTCATATTGCGCTTTTA
GTTTCTCGTCTTTATATGACAATTTCCTTGACCAATTTATTATTTTTAATGATGTAGTCA
GCAATTTCATACCACTATTGGACTACTTTAGTCAAAAGCGTTTTGTCTGTATTTTTTTAC
GTAGTTATTTATTGCGCTAAAGCAGTTTTTTTCATGGATAAGTATTATGCTCAAATCATT
CCCTAATACATCTTAAGTTGAAAGTGTCTAACTAGAATTGTCTACTCTGTTACCTGATGA
TTATGGGAAGTTTAGAAAAAATATAGCAAGTGATTTTCCTACTGAAAAGATGTTAGACAA
TAAAGATGTTTTCAGGAATAACCATCTTTATCCCTTCCCATTTAGTGATGATTAGCTTAA
ATAAATAATCAATATTAGTATTAGAATTTTTTCAGTAGAAATTCATAAAGTACCTTTATC
CAAAAATTTAGATTATGCATCTTTAACCTGATCATGATTGATTAATTGATTTAGAGTTTT
CTGGCATCCACGCCGAGAAAATGGGGAAGAGAGGTCAGACAGCAAGGT

>TRINITY_DN64884_c0_g1_i3 Gonadotropin-releasing hormone receptor (Gnrhr)
ATCTCGACCATGCTGGTCGTCTTGTGACACTGTACCAGCTGTTTCTCTTGATTGTGACAC
CCAAGTTCTTTACCTCTCCACTGCTTGAGTCGGAAGGTGTGTGTGGTCTGTATACGTGTT
CTGATGATCCATACCTCGAGTTCTGGGATTTTGTTTTTCGCTCGAGGAAAAGGAACGCTG
TTATTAACACTGAATTGCTGTTGGGATGATAATCACTGAAAATTTACTCCCAATACAAAA
TTGGGTTGTTGCTTGGCTTGTGATGTAAGACCGTAGGGGCAAGATCAAATTCGCAAGAAT
AAACCAATAATTGATGGGTGATGAAAGCCCTGGAAGCTTCTTATGGACTTTTGGATGATA
TAATTAAAGCAGCATCTGTGCTAGAAATGGATTACGAGACTACATTACCAACCAACTCAT
GCGACTACTTCTACGACGTGGAGGTGTCCCTTCAGAACTCTTCGTGCTACCAACCCACAC
CTCAATTCACGAAGGAGTCCGAGATCAAAGGTTTAGTGCTGGGTGTCATGGCAATTCTCT
CGCTAGTCGGCAACACAGCTACTGTCATAAGCATTATCATAGTCAAGCACAGGAAGCGCA
TGAAGTCGTCAGTGTACATTCTCATCTGCCATTTGTCTGTGGCAGATCTCTTTGTGACCT
TCGCTTGCATAACGACTGAGTCTGTCTGGACTTTCACTGTCCAGTGGCTGGGAGGAAACT
TTCTTTGCAAATTTCTGAAGTATTTGCAGATGTTCAGCTTATACCTTTCGACGTTTATTC
TTGTTCTGATTGGCCTGGACCGCTACTATGCTGTGAAGTACCCTATGAGGAGGTCTGACA
TACAGAAACGAATTGGATACGGTATTGCATTTGTCTATTTCCTGAGCGCAGTATTTAGCA
TTCCCCAGCTGTTGGTGTTTCATGTTTTAAAGGGACCATTTCCTGAAGAATTCTATCAGT
GTGTGACGTACGGACTGTACACAGCTAAGTGGCAGGAGCGGTTGTACATGACTTTTGGTC
TAGTGTGCATGTTCATTCTACCCTTGACAATCATCACTATCACTTACCTCATGACCTTCA
TTACTTTGAAAAAAAGTGAAAGAGTCTTCAGATGTGAGCGCACAACTCTGGGGAAAACTT
GTCCAGAATTTAACAGGCGACGGCTTTTGAGAAAAGCGAAGATGAAGGCATTGAAGATCT
CTGTGATTATTGTCCTTGCATTCATTGTTTGCTGGACTCCATACTGCACGCTGATGATTA
TCTCAATGGTAGTTGACCCTGATGACATTTTATTCAAGAAACTTCAGAACCGAATATTTT
GCTTTGGGATGTCCAATAGTCTTGTTAACCCTATAATCTACGGAGCATTTCATCTTTGCC
ATTATAAAAGAAAAAGAAGCCCAGTGAGACACGTCCAGCCAAGGAGAACTGTTGCTTCAT
TTAAACCAACTGAGGAGCTGAATGTACAAATTTTGCACATTGAAAAGATAGATATGGTTA
TACTGTCAGGGAATGCAGTCAAAATCGTGGTGTCTCTGGTCCAACGAAAACTACCCGCCT
AAATACCATTGATGTCCAGAGTTGACTTTATACAAAGCATCCGTTTTCAAAAGAAAGCCA
TCAACACCAGAGAACTGACGAATAGACTGGAATTCTGGCAAATCTTCAGCAAAATAAGCT
TCAACATGGGAACTGCTAAAGTTACTTTCTGTGATGTATGGCTGTTCACGATCCTGCAAA
ACAATATTTTGGGGAATCTAAAAGACTTTAACCATGATATTTGTTGGCAACTGATAGATT
CTATAGATACCATTTCAATTAAATCGTATGAGTTCAAAACATTGTCTTGATGATCCCGTC
TTGTCCAATATTTAACCAGTATGACTAACCAAACTGTATCTTTGATTCGTCCGACAATCA
GTGATTACACCTCTTAATTATCATTGTACTGTATTTTACTTGTCTTCATGAAAATCTCAA
ATCCTTTATTTTACAAGTAGGAACGAACAAAATTATCTACTATATACTGAACTTTATTAT
CAAGTTCACCTTCACCATGATCTAAAAAGCTTTGTTATACAATATTGTAGTCGTGTCTTG
AATAAACTACAATCTACAGTATTTTTCATCTCTGATTTTAACAACCATCTATAAAATCTA
TGCTACCATCTGTTAGTTCCAGTTAATACAGGTTCTATA

>TRINITY_DN55480_c0_g1_i1 Prostaglandin E synthase 2 (Pges2)
TCCGATCTGGAGAGTCCATACTCGAGCAACTCGTCAGTTAAATAATTGAACACCCACCTC
TGGCCTCACATCTAGTCAGTGCCTCATCGCTCAACGATTACCTAACGAGACCATGTCTGT
TTACATGAGAAGTTTGGTGTTAAAGTACCAAAGAAATGAAAAAATACTATCGCAAAGTTT
AATGAACATTACTCGTAGGAGTGACTTTCAGTATGTACCGAATGTCAGGTTTATGGTGAC
ACGGAAAGCACCACCGGTTAAACCCGTGCCATGGAAAAGGTATACCAAACTTGTAACATT
AGGCTTTGGCATTGGAGCAGTGGTCGGTGCCGGGTATATGTACGATATTTACCAAAAGTT
GAAGACACCAGTGTCAAATCCCTCAGAGGGTGGACAGTATGTTTTGAAGGAACTGCCGCC
AACTTTCAAGCCTGCACGTTCAATCCAGAGTGCAGCAGACACGACCGGCTTCAAATTAAC
ACTTTACCAGTATCAAACTTGTCCGTTTTGTTGTAAAGTTCGAGCCTTTTTGGATTATTA
TGGATTCTCATATGACGTTATTGAAGTTAATTCAGTGACTCGAACACAAACTAAATGGAC
TACTTATAGGAAAGTGCCCTTTATTGTTATAGAAATTCCCGACTCGGATGTTATATTGCA
ACTGAAGGATAGTTCTATGATTGTATCAGTACTTCAGTCTTATCTATGCAATAAGAGTGA
AACTCTATCGTCGCTAGTCAAGTGTTACCCAACTGTAGCATATACAAATGAAGATGGTGA
TAAACGGATAGAAATTATGAACAGATATTTTCTTATGTATGGTCAGCATCCACCAGAACG
CTCCAAAGAAGATATTGTGGAAGAAAGGAAGTGGCGCAAGTGGGTAGATGATGTTTTTGT
GCATGTCCTGTCACCAAATGTTTACAGAACTCCTGAAGAATCACTACAGGCTTTTAAGTG
GTTTTGTAAGGTTGGCAACTGGGAAGAGCAGTTTGCAAAGTGGGAACAGTTATTAGTTAT
TTATGTTGGTGCTGCAGCAATGTTCTTCATTGGTAAAAATCTTAAGAGAAGGCATCAGTT
GAAAGATGATGTAAGACTTTCCTTCTATGAAGAGACGAATGTATGGTTAAAGGCATTGAA
GAAGAAAGGTACTAAATTTATGGGTGGTGAAGAGCCTAATTTGTCAGATCTAGCAGTTTA
TGGAGTTTTGACAGCTGTTGAAGGCTGTGATGCTTTCCAGGACCTCAGACGTCATACAAA
TGTCGATTCATGGTTCAACCTTATGACTGAAGCTGTGAAAGTTCGTGGAGGGTCTCATAA
GATTGCCCAGAGAGCAAATGTAATAGAGGCCTAGAGTTGTGCGTTTTATTTAATTTTTCT
TTTATTCAAGTAGGTTGGTAAAAAGTTTGTGATTTTCAGGAGTTTATAAAATAATTGAGA
TCTATAAATTGTTTTATACACAGTTTTGTTTTCTTTAATTTACAGTTGTGGAAAATCTAG
AACCATTAATTATTGTAAATTATATTGTAAATACGATAAGGTGTATCATGTAAATAAATT
TACTCTCGGGGAAAATGGTTTTATTGTTAA

>TRINITY_DN74305_c2_g1_i3 Progestin membrane receptor component 1 (Pgmrc1)
TCCCTTAGCAACAAGACGTCGACGATCTCCTCAGCTGGAAAGACGTGTTTATATTTTTTA
TATATTGTTCTATTCCATAAATCTAATTTTGCTAGCAATTTATATTTCCGGTGTTTTAAA
TCTTACTAGTGTATTTTTAAACATTCTGCGTGAAATAATACATATATTGTTTCTCGTGAT
TTGAGAACTTTGATTGAATACGTAGTACGTATCAGTGGATATCGTTTACAATTAAGTGTG
CATAAAAGCAAAAATAATATATGAAAAATAAATAAACAAAACAATAAACGGGGAAAAAGA
AAGACCCCTCAGACCCTTGGACAGATTACTTTCAGAGACACCACAGGAACGCCGTACCTA
CGGCAAGAAGTAGAAGTGATCTATTTATTCATTCACTAAGGCTGCTATCATGGCGGACGA
AAGCAAAGAAACTGTCGCGGGGGAAGACGAGTCATTTGTGGGATCTCTCCTGATAGAAAT
ATTTACTTCTCCAGTGAACATTGCTCTTCTGGGAATCTGTGTTGTTCTCCTTTATAAAAT
CCTACGTTCTTCTGATGGCAATGATAGAGCAACTGGGCCCATTGAACCTCCTATACCGAA
AATGAAACGCCAAGACATGACTCTGGAACAGCTTAAACAATATGACGGCTCTGGAGAACA
TGGACGAATATGTGTCGCAGTTAATTCAAAAATATTTGATGTCACCAGAGGAAAGAAATC
TTATGGACCTGGTGGCCCATATTCTGCATTTGCTGGACATGATGCTACCAGAGCACTGGC
AACATTTAGCATTAATGATGTCAAAGATGAATATGATGATTTAAGTGATCTCTCTAGCAT
GCAGATGGACTCTGTCAGAGAGTGGGAAATGCAGTTTACTGAAAAATACGATTACATTGG
CAAGTTCCTGAATCCAGGAGAAGTTCCAACTGAATATTCTGATGATGAAGAGGGAAGCAA
CAATAAGACGAAGAAGGATGACTAGGTATGCTTCAATAAAAAAATTTTAAAAAATATATA
AAGTATAAATAAATTTACTACTGTATAGCTAAAATGTCATGATTTCCATCAGACCTGAAG
GAACTTGTCAAAGTGTTCAAGTCTTCTTTTTATCATTATCATTTAAGATAAAGTTATGAT
GAATTGAGAAGATATTTTATACAGATTCATTTAAAGAAATGATTAAGGAAGAATATATTT
TTTTTCTTATTTGATATATGCTTCCATTACAGTAATGTCAGGAGTAGATTTTATATTTGA
CTTTTATGTAAAGAAAAAAGTACAGATTTAAGTCTGTTTACTTTTATGCTGTACAGTGTG
TGTGACTGTAAGAATGTTTATGCTATTACGTATCATATGCAGATATATCAGGCATCTATT
TGAAGTCTCTTTTATTTTCTGAGTGGATTATGTAAATGCAGATTTTGCTTCAATGTATTC
CAAAAAGGCTATTGAAGATGATTGAAGTATTTTTTTTTTGCCGAAAACTAACACTCCATT
CTCTTTGTGATTAGCAATGCTACACAGAAAAAAATGTACAATATAAGAATTAGTGTGAAT
AATTTTTGAGTAGTCATTGTATACTACATAAATTGAGCATTGTCATTTTTATACATAATT
GGTATAAGTGAATTTATTTAAATTTAAGTCATAATGAATATAATCCCAATATGTTACTAT
ATGTTATTTAAAGATGATGAAAGTATTACCATTTATATGAATGTTGTTTACATTATTTGC
CTCTGATGACACAAGTGTCTATA

>TRINITY_DN68477_c1_g1_i10 Doublesex- and mab-3-related transcription factor 1 (Dmrt1)
CGATCTATGAAGAGGAGGAAAGCGCAGCTTAGATCATATGCAGTGTTTGTTTGGGATGCA
TACGAGTTTGGTTGTAGTGCGTTGGGCCAGCGACACGTTATCACGGCTCTCTCTCTCTCC
CTCTCGGCCATGTGTCTGGGTGGTTAGTGAAAAACCCAATTCGTAGACATTTTAGACCAA
AACATTACTAATTTCAGATACATTTCATAGACTTGATGCACTGTCATTGGTAGTTAATGT
ACATTTAGACTAACATAAGGATATTTGACATAAAAATCTAGTGTAGTTTGTGTGTAATAT
GTAACCAGTGTTAAAAACATATTCTGAAGGTTTTAACTGAAACCAATTCATTTTTCAACA
TTAACTCTCCTGAAAGGTGATGGAGACGAAGTGAAACTGAAGGAAGTCTATGATGGAAGA
CTAAACCTTTGTAGGTGATTCACGTCTCGGAAAACTTCAGTAGCTAAACGTAGATGTCGT
AATATAAAGATAAAATGAAATAGATTTTAATCTGCTTTCAATAAATGCATTTTTCAAGAA
TAATTATCAGCCTGTTCTTCTAATTTCACATAATTCACTGCTAAACCAAAAGACTCGTTT
GTAACCAGCCAATGCGTTGAACCACCTCAACAACATAATATATTAACGCTTTGAGGAGGA
GCCGTTACACATACTAAGAAGTGTACTAGAGGATAATACTACTTCATCTGTACTCCCAGT
TCTTCTTCGTCATTTCAACTGACTCCAGCCTTTCAAGTTCAAGATGGACCTCGGAGGTTA
CGAGAGTGAGGGTAAGGGCAAGAGAAAGCAGCATTGTACTTACTGCAAGAACCACGGAAA
GCAGAGTCGAAAGACGAACCACAAATGCGACCATGAACACTGCGTTTGCCTCCTCTGCAA
GCTGACCAGACTCTCGAGGCTTATCATGAGGCATCAACAGAGGCTTTGGCGACATCTCAA
GGACACAAGGAGGCGGCAAGACGCCGCAGACGCTGGAGGAGGAAGAGGAAAAGGAACGTG
TGATCCTTCGGCTGGTGAACAAACTGATTCCAGTGGGGAGGCAAACGGACCAAAAAGCAC
GAAGCTGCAGAAATGCGACATGTGCCGGAACCACGGTGAAATCATGAGCAAGAGAGCGCA
CAAGAACGCATGCCCCTACCAAGAATGTACGTGCGAGCTCTGCAGTCTGACACGAAAACG
ACGTTATATCATGAGACTCCAACAGAGAGTCAGAAGGTCTCAAGTGACGAGCAAACAGCA
GGAGAATGAAGTATATCAATATGTGACCCAAGCTACAGCTGAGCTGGAATTTCTCAACCT
TAAGGACTCTCACACTCCGGAAGATCAAACTGCATCATCTCCGTCCTCGGACTCACCCTT
GCCATCCCCTGACTCGTCCTCCGCCTCGGGATGTCTCACCCTCGAAGCCGAGGTCATCCC
ATCCAATCCGGTTACTCCCCCAGAGCCAGCTGTGAACAACCGCACCCAGGAGAAGAGCGT
CGTCCCGTCTCCAGTCATGCCTCCACTAGAACCGCTCCCGGAATACTCTCCGCCAAGCTA
CAGTCCAAGGATCTCAGCACCTCCACCAACTGAACCTCCACCTGTTGTCATTTCCAGAGC
AAGCAGATCCCCCACTCCTCCAAATCCAGTGCCTCTAAGTTTGGGTTTGAAAGACGAATC
GGTAATGGAAATTGAGTCAACCGGGAAGAACCTCAAAAGAGAAAGGGATGATATTCTTAA
GTTGGGATCCAAAGTTCAAACTAGAGAGGAAAATTTATTCAGTAACTTGGACTTCATGAG
AGGTCATCATACCTGGACACGAAGGTTAGAGCCCCCAGCTCCAACAGAAGCCAGAAGTTT
TCATAACACCGTCAGTGGGATGCATTTCTGTAGCTCTCACTTGTCACCATTCAAGAGTGT
GATGCCTGTTATAGACGCAAACCACCTTCCACCAACTCCGCTGAAGAAAACTAGGACAGA
TGAAAATATACACATTCAGTACAGTCCCATGTTTTGGGGTAGCATACCAGTTGAGCCCAG
AGCTGGATTCGTCCCAGAAGACTTCCAGCAACAATGCTATCACAGCCTACTAATAAACAA
CGCTGATCTAAGGATGCAACCTCCGCCAGGACTCATTCAAATGCCACATCCTCAACACCC
TGTGCGTCCTCGTCCTCTTGCACCTATCAGACATCACACCCTCCCTACAAGCACGGAATG
GGATCGCGTTAACTTCACGCATTACTTAGCCCATTTCTTTCAGACTCGAGGGGGACATTA
CAGAGATACCATGTCAGCTTTGTCTGCAACCAGGCCTTTTGGGCTTCCCAGAGAGGCTCC
ATTCCTGCACCACCCGGTGCCCTAATCGACAAAAACTATTTCTAATGAAAACTTCAATAT
CATCCTTGTTATGGTCTAAGTGATATGCATTGTGAAAACTGTTGTGAAATGTTATTTTTA
TTGTAACAATAATATATAATTATGGCGCATATTTGTATATAACAGTGACCGTAGATGTAA
CTTTCCAAAGTGAACAATAGTTTTTTCATTGTCTCAATTTTTATAATAAATGTTATCTTG
AAGGAGTATGACATATTTTCAAGATTTTCATGAGCCATAGCAACCAAATTCTAAATGTAA
AATGTCACGATAATATTAAGACAAATTCCTCTTCCTTACGTTACAAATCAGCTCAATTCC
GTTCACCTTTTATTCACTAAGCTCTGAGATTAACTCTAAGCGTGTTTAGTGGCCATGAGG
AATAACCCAAGACAAAATATAACGCATAATGGAAATATAGTGAGGCTTCAATGTTATCCT
TCTTGGGTGATGACTAACAGAATAGAGACACGAATATGTACATACTTTAAGCATAATAAT
ATCCTTCCGGAAATAAACAGCTTCCTTTGGAGACAAACCT

>TRINITY_DN62635_c0_g1_i2 Vitelline membrane outer layer protein 1 (Vmo1)
GTTGGTTCACTAGTCTCTAGACTTCTAGGGAATAACACCAGACGTAGTAATTGTTTGTAT
GCCTTACCCACAGAGTTAATTTAGATGCATTTCAAATTTTAGAGAGGCCTTACCGTAATT
AGACTTGACTATAGTTGATCCTTTGAGGTGTTCTGGAGTGGAAACTTGAGCAGCGAGCCG
GCGGTCCATAACAGTGTCCTTTAGACATGGGTCTAACCAACATCAACTAAGTCTTCTCCA
AGAACCATTTTGCAGTCAGAGACTTATTTCCGGCCAAATTGCTACATATTCAAGATAATA
TTTCCCCATAACGACTGACAATTGGCCAGAATTAACTATCACTAGTTACCAACGCAGTGA
CAATGCATTGTTCCCGTAATAATTTATCACCATCATATACAAACTCGAAATCAAAGTCTA
GAAGTCGAGTCCAAGCCTCCAAGGATCACATAGACGGATTTCACTTCTCCACTTCAACTG
CAGTTCAACTTAAACTGTGTTTGTGTACTGTAACTGTTTAGGCCAATCATGATGATCACG
GATTCGCGTGGGGGAAGGTTAGGACCAAGACTTTGGTAAGGACTAGGAATTGGGCCGAAC
GGCCGCCAGTTTAAATGGTACAAGTGACGAGTGTAATAACTAGTTCTCCAATATTTGTGA
GCCAAAAATCAACACCTAAAAGCAAGCTGTTGCTAAGGGGTTAATTCCAGAACGTGTTAT
CACCAAAAATCTGGTTATAAACAACGCGCTGGACTTCGGACATTGGGGCGATACTGAGTA
CTGTTATGATGGAAGTTATGTTCATAACATTGAAGTTCTGTTTGAGTCCTACTCCATCCT
GCATCTGGACGAGACTGCCATCAATGCTGTGAAGCTGTATTGTGCGAGTAAAGCTGGACA
ATACACTGGGTATATCACCTCAAAGGTCGGCGAGAACGGGGAATGGCAAGGTGAGAAAAT
GTGCCCCAATGGTCGCATGACTGGCGTAAGGGCCAGAGTATTGCCATATCAGGGAACATC
TGGCGATGACGTCGCTATCCAGAACATTGAGATTGAGTGCAATTATGGAGAAAGCACAGT
TCTGGCCATAGATGAGACACTCCTTTACAGTGATGGAGATCAGGTACAAGTACAACCCGG
AGAATGGAGCGAGTGGTCAGTGTGTGATGGCGACTCAGCAGTATGCGGTCTTAAGGTACG
CTACGAAAAGCCCTTCCTTATCGAGGACACAGCAGCTGTGAGTGACATCTCACTGTATTG
CTGCTCTGTCTAGATGACTGTAACTGTTCCCCCTTCTAACGGATTGATTGATTACATATT
ACAAAACGGCGTCGCATCCATCAAGGACATCGACGCCAGCTTAAATCCATCTGCTGATGA
CCATGGACTCTAGTGAATGTAGTATGTTCACTGTCAATCTTCAGAAAACATCCTACTGGT
CGTCCTTAGGGGGAAAACATGTATTAGGATTCTGATTTAATAAATTGTTGATACA

>TRINITY_DN73558_c1_g2_i1 Putative transcription factor SOX-15 (Sox15)
ATCTGTTACAAGTCGCTGAAGTTAACACCACAGTTTGGTGTGATCTGTATTTGAGTATTG
TTCCAATAGTTGTCTTACGGGATACGATTAGGTGTGCCAAGAAACAAAGCTTGTTTTAAC
AGACGTTGCTGTGGTAAAGTAAAGGGCAAGGGAGACGAAAATACATCACACCACAACGGA
TTAGAAGCCTAATGGCAGACAAACGGGGAGTGCGCAGTGGGCAGTTTCGCTATGCCCTCT
GTGGGCGTGGCAGTGTCGTCGCCGAGTCATGCCCACTTGGATTACAATGACAACGTGACA
CCCGCTGCCATGACTGCCCACCTGCCCGATAGTGGGATGTCCCACTACCCGTCACACGGA
GGCCTCATGAACGGATCCTTTTCAGGAGGAGGCCTCGGAGGCCCTCTTTTCCAGCACTAC
CAAGGCTCCAGCGGTGCACCCGGAGGAGGACCTCTACGGTCCAGCCATCCCACCCACGGA
GGATTCATGTACACGGGCATGCACAGTTCCCACCTCATGACCACCCACCACCATCATCAC
CATCCACACCACCAACATCATCATCACAGGGGGCCCGAGCCCTACCCTGGAGGAGGAGGA
GGGGGTGGTCCCCGGGCGGGGAGTGAGAAGGCCCGCCGGGAGCACAGGATTCGGAGGCCC
ATGAACGCTTTCATGGTCTGGGCCAAAGTCGAACGCAAGAAGTTGGCCGATGAGAATCCC
GATCTGCATAATGCTGATCTCTCCAAGATGCTCGGGAAGAAATGGCGGGCCCTGACACCA
ACGGAGCGTCGCCCCTTCGTTGAAGAAGCTGAACGGCTTCGTCTGAAGCACATGGCGGAT
CATCCTGACTACAAATACAGACCTCGTCGGCGAAAGCAACAGCCGCCCAAAAAACCAGGA
GGTCAGGGGCCCCCTGGTCCTTCCTCGGTTTCTTCGCCAGTATCCAACCCGACGGCCACC
GCAACTCCTTCGTCCCAAACCAGGAAAGACAGTCCGACCTTACCAGGAGGTTTCTTGCAG
GCGACCCTGACGAGACCTTTGAATTCGGGCGAGCTCAACGGTTCTCCTGTGCCCCCGCCA
TCTTTCCAAAACCAGGTCTTGGCCCTCCACACCCCAGACGCCTCCCCCACCTGCTCCCCC
GAACCTGCATGGCCCCCTCCTCCTCCTCCACAAGTGGCCCCTGCCATTCCGCCCTGCACC
TTGGCTGCCTTGCCTACTCCACCAGAAGCCTCTCCACATGACCACGACCACCTCCACACT
TCCTCCAACACTAACCTCCATCACCAACATCAGCACCAACACCAGCATCCCCAACACCAC
CTCCCTCATCCTCATCCCCAACAGCAGATGGAGGGACCAAACCAATCCTCTGGCCTCAAC
AATGCCAAGTTGTCCCAGCACTATTTTTCGCATCACCCTGGCTACCCGAATTTCAACTAT
CCAGGCCAAGTGTACAGATACGACTATCCAGACTATTCGGCTGGGTCTGACGGCTACTAT
CCCCACCACTACGACCCTCAGGGCTACAGCAGTGAGCATCATCAGCATCATCCTGCTTTC
ACACATCCTGCATTCAGCAGTCCGAGAAGCGAGGTGAGCGCTGACGGAGGGGCGAGCGTC
GGCGCCTCTAGTAACGAAGGCGTGGGCGTCCAGCCCGGTGAATCCATGGGAGGAGGTGCG
GGCGGGGAGGCGGAAGTGT

>TRINITY_DN67052_c2_g1_i1 Transcription factor SOX-5 (Sox5)
CCCTCTTGCCTCCATGAGCCAGCTTCTGACAGCAGATCCGGAGGCCCTTCAGAACCAGGA
GAAACGGATTACCGAAATCATAAGTCAGCTTCAGAAGCTAAGAGACTCCATCAGACAGCA
GCAACCACAAGAGCCACAGCACGATAAGGTGGCTAGTGAACAGGAAGCAGCTCTACAAAT
GCAGCAAGAAGCTCTCCGTAGGCACCAGGAGACGTTGCAACTTCTTCAGCATCATAATGC
CCTCAAGACAATACAGAGCCAACTATACGGACAGTACGGTGCCAATAAAGGGTTGGGGGG
ATTGCAGCCCACTCACAATCTTATGTTTTTGCCCCTTTTGGAGGGCTTGAGAGGAGGGGG
AAGCCACGGAGCTCCACCAGCGCCTCCTGCTTTACCCCCTATTTCCCCACCACATGAAGC
GACTATCACAAAATTACCTCCGGTATCAGTATCAGGATCGGTACCAGCCTGGATGTCGGC
CTCTGCTCAGCTGGCCCAACTCTCCCAGAACTCCTCTCACACCACCAACACGCCAGCTCA
GACGCCCACTTCTGGTCATGAGCAACATGAAGAGAAGCCCTTGAACCTTACTAAACCTAA
GGAAGCCAGTCCAAAGCCCAGTGACTTGACGGGGCTGTCTCCTCCTAAGGGCCCGGGTCT
ACCTCCAGCGTTGGTTCCCCACTCCTTCTTACCTTACATGACTCCTCCTTTCCCTGGCAT
ACCAGACCACAAGGATATCCTTGGAGGCTTAGGACAGAGTCTGGGGCAAAGCCTCGGGCA
GGGCTTAGGCCAAGGCTTAGGACAAAGTTTGGGACAAAATCTAGGACAAGGTCTTGGCTC
CCTGCCCTCTCCTACCATGGGTGGACTTCCAGGCAAGCATTACCCTCCTCCAGCCTTCCC
CCCAATGTACCTCCCACCTTCTTCACTACCTTCTTCCTTGCCCCCACATCTAAACCATAT
CGGCGGCGGGTTATCACTTCCTAGTGCCACACCTCTTACCTCCCTCACTTCACTAGGTGG
AAGTATGGGTGGTATCACCTCTGTCACTCCTTCGTCACCGCATACCGGACAAGATAAACA
AAAAGAGGAGGATTACGTTACCACTTGCCAGACAGCGAAGATGTTCGGTGCAAAAATCAT
CCGTCAAACACGCAAAGAAGGAGACCAAAAGCCCCATATCAAGCGGCCAATGAATGCTTT
TATGGTGTGGGCTAGAGACGAAAGACGCAAGATCCTCAAAGCATGCCCGGATATGCATAA
CTCCTCCATCTCTAAGATTCTCGGCTCTAGATGGAAGTCCATGTCAAACTCAGAGAAGCA
GCCCTATTATGAGGAACAGTCACGGCTTTCAAAACAACACATGGAGAAGCATCCTGATTA
TCGCTACAGACCACGCCCAAAACGAACATGCATTGTAGATGGGAAGAAAATGCGTATTTC
AGAGTACAAAGCTTTAATGAGGCAAAAAAGAGATGAAATGCGCACCATGTATTTCAGAGA
CAACGGTCTTTCTGACCTTGCTAAACTACTTCCCCCTGGAAGTGACCCTTTAAAGAGTGA
CTTCATGAAATCAAATCTTTTCAAGGACGACCTTTTGAAGAAAGACTTGCTTAGCGCTGA
CATGCTTAGTGTTGATTCCCACGGTGACCCACCTTCCAGTCGCAGTGGCGACCTTCCTTC
TGTAATGACACCAACCTCAGAGTTTAGTCTTGATGGATCGGCGTCACCTTCCCCGGGAGC
TCCAGCTTCATCAACTTCAGACCTAGAAGATCATATGGAAGAAGATTATACCTCTTCCAC
GGACCTTACAGGTCATGACGAATCTAAAGAGAGCCAGCCGCTAACAATAGATGAGCGGCT
GGCGTGAAATTTCTCCTATGTATGCCCAAAGAACTCGAACACCATCCATGAGCAACAATT
GCTTGGGCATCTACCATCAGGTTCATTGGATTTTACAACCCTCTTCCCAGTTCCTCCACA
TACACAGCAAACGCCCTTTCCTTATTACTATAATGGAAGTTATCCGTAAGACCCTTTCCA
CCTTTTTCTTCAAGCAATAGGCCGCATCAGTAATATATAAATAGCCCCATGTGTTACCTG
AAGCCAGTAAAAAATAATGATATGCACATAGCCATAATGGAGGCTTCCTTTTGCATGCAG
AAGCTAGATTTCCATTGAAAAGATAAGTTAGAAACTGCAAGTACATAAATACTAAATTTG
AGAGTCGAAGTTTCTTCTGGAGAACCCTATCGAGATGAAATCTAATCTTAACAGGAAGGG
AAATATACGGTGAGATCAAGTGGATACTGTTCAGACCAGTGGTACATAAACGTTATATAC
ATTATTCTCGGTGAATTTTACTTTGTGCATAGAATATATTATGAACATTCATGATATGAA
AAGGAAACTTGTATAGTATCGCGATTTTGTGTGAGTGTGATTGTGTGGATTAAATATCCA
CAGGAGTAGTAAATAATCTCCTCTTTTATTGCAAAAACTTGTGTACCAAAATAACTAGGA
AGATAATTCCTTCATTATACAGTTTTCTTTCTAGTAATGAGACTTGAATGATGACGTTAA
CCCAACACAATTCTGTTAAACTAGAATGAGAAAGCCAAGAGCATTTTTTGAAGTTTGGTT
CTTTCTCCTGTGAGAAAATCTTTTGTGATTCACCTCGAGTTTTAATCTCTTAGAATGGAT
ATTAGTCTTGATCGGGACAATATGTTCCTAATACTATTTTGAATTTGATATATATATATA
TAAAAATACGGTGGGTTATGAGAGACAAATATCTAGAAAATCGGAACGGTAAAATACACA
ATTTTAAAGAATGGAGATGAGTTTCTTGGCATAAAATTTTAAAGATGAGACACTTCCGAC
AATTTTATATTTTATATCATAACCCAAGAATTTGTATATCGCATAGGAAAAGTTGGAAAT
GAGAGTTTGTCAGCGTATTTGGAAGGTTGAACGTAGGTAACGTCTGTTATAGAAAGATGG
TGTTTCTTATGTTTTAGATAGGAAACACATCCTTAAATTTACCAAATATTGACCCAACTA
ATGCGATATCTGACTTGAACTTATTGTCATGGTTTAGCAAACGTTCATTGTTTGCTTTCC
TTTTCTTTTTGTTTATTTTACAAGAGAAAACCTTTTTCTCTTTTTCAATAGAATTCCATA
AGCCTTATTTACTAGCTTTGTGAAGTCACGGTCAACGCTTGTACATAATGAATGCGACCT
GACGATTGGTTGGTAACCATGACGGAAACCGTGACGTCACTCTGACAAGGGGATGCAACT
GGTTCTTGGATGAAAGCCAAGTGTGACTCAAGGTCCCTACGTTATTTTTTGTAAAATGCC
AGTAAAACTGATTGGACCTGGCACTACTAATATAGTCCAAAGTCTATCATTTCTGCAGTT
AGATTTCAATAGTAACGATTATCAAATATAAAGTAGAAAAATATACAAATAGTTAAACCA
AGGACTATTCACGATATTCTAGAACATTGTAAATCCTCCAAATATGACCTGTTTCACATT
CAAATTTTATTTTTATCTTTCATTCCAAAAGCACTATAGTCACCTTTTTTGTAAGTTGAT
GCGTTGGACGACCATTGAAGGTAACGGATACTAACAGAGTCCACATTTGGTTTTTATCCA
AAACTAGTTTATCTCTAACCAAAGTTATTCTTGCTAGAAAGTTATTACGCCCAAACTGAT
TTATGCTGAAAGAGTGAGTTAGTTTGTTGTTTATGTCGCGGTCGAACAAAGGAGTGTACC
CACACTGAAGATTTGTATAATTTTGGAAAATGAACCCCTTGGTATGAATTGCTACTTTTC
GATGCTTCACTAAAGTTGTGCAAAATCCTATTTGTTTTAGCTTGTTTCAGGTAAATTTTT
ATGCAAACAGAAACAACCAATCAAAATATTTGTTTGTTATAATCACATTACTTTCGAGGA
ACACTGATCACGGTAAGGATGTGAATAATGCATTTTATAATTGGTCGACGTGACGTTTAC
CTCTGTGATAAAAACAAGCCAAATTAAGCCAACAGGTGACTTGAGTTGTAAATACTGGAT
ACTATATCGTACTTTTTACTTTAAAATGTTTGAGTGCACTCCACGACTTTTTTCCATAAA
CGGTAAAATAATCACACCAAATATATTGTGCTCTTTCGGGGTGCTTCCGTTATGGGCTAT
TGTAAGATATAGTAGGGATCCGCTATATAGATGTAATATATATAAATAAATATAAATGTA
ATATGTGTTTAGGGGGGTTACTTCACATGACATTTTTTTTGCACGTGTTCCCAGACCCTC
TCTCAACTTCCATGCCCCCTACTCTGTCATCTCCCACCTTTAACTATACTTCTCTCTCTC
TCTCTCTCTCTCTCTCTCTCTCTCATTCAACAGCTTTCTGTTGAATAAGTTATGATAATT
CTCTTGGGTGAAAAGTGTTATTCTATGCTAATCATGCAAACTTATACAATTAAAAAGCTA
TTCTGTTTTTAAAAGTTTTAGTAATGATTTACTTTCTACCTATAAAAACACGCCAAAGAT
ATGCTACACACTTATATATCAGTAATATTAGTTCAGCAATACTACTCTTTGTTTAAACTT
TTCACCTGGTTTAGTACACAATTTCCTTACTATTTTTGTGCTATTCTCTTCCTACCCCTC
TTCTTTTGACACTTGTAATAATGCTTAGTCCAAATATTGGATGTTTTGAGCAGCATTTAC
AAGCAAGCAGTAATCATTTGCAAGTTGTATTCATTCTTGATAAATGTTCCAGTACAGACA
CGCAGCTCTGCCCTGCTGTTAGTTTTTATTTGTATATTATAATAATTATTGTTGTTATCA
CCACTCTCTTTGTTGCACACTTTGAAGAGCATGTAAATATTTTGTTTATTATACCATTCT
GCACAAGACTCTGATGTCTGAAATCAAGATTCCAGTCCTTCTTTTCACATTTCGTCTTTC
CTGCAAAGCTCATCAACCTTTTACAGGAGTGAACTTTCCAGAAAGTCCTTCCACTAAATA
AACTTTAACCTCTGAACATTCTTCACGTATCGCTTTCAGGACTGGTTTCTCTCTTTTTCT
TTATCTATCTATCTATCTCACTTCCTCTCTTCCTCTTGACGCTGATTACCTTACTAGGAA
GATCAGCTGATGAATCACGTGACCCGGCAACGAGGAGGTGATTAGTCGGCACAGTTCAGC
GGTTGGGTCTAACGCCATCTTCTCTTAGTCAAAAATCCCGGTCTATAGAGTTACGTCTCT
GAACCTGATGGCGTTAGTCACCACTGCCGCCGAGTGGTGACTTCAATCAACTTGTCATTG
ACCTGTGTATTAATATATATATATAAATATATTCTGATAAATCCGGATTTCATTTATCTG
GAGGTATTGTCTAATGTGTAAGCTATTTTGTAAGAAGTCTATCAGTAAATGACCTTATTT
AGATGATGATGAGATGTAACTGCAAAGGTTCATTTCTTCTTGTTTTGGAGGGAGACATTG
TTTTGTAAATCATTTGGCTCAAAATACCTTTTTAATCTAGTCGCTATGTATATGACAACA
GGGAGGAATTGGGTCACCCAGTTGACCCATGCTCCTATTTTTAATCTCCTATGTAAAAGT
GACATCTAAATGGAGTATTCTTATAGTAGCTATTTCTTGACTGGAATCCAAGGCCGCTAT
CCGTTCGGGTATGCGATTTGTTGAACACAACCCAAGTAGGAAAATTGTTTGGGACGTCAC
AGGATAATTCTTGTCGACGTCAAAAACTTTCTCTTAAGGAGTTGAATAATTGGTCGTCTC
TCAATGATGTCATTGTTGGCTGAAAGTTTTTGATGACGTCATTAGGAAGAGACATGTGAT
TGGCCGCCTACATATGACGTCACTCGTGTTACAGCTATTACATATGAAAATTGATGAAAG
GACCAAATTCTGGTGTTTTGTTTGGTTTTGTGTTTGATGTTGCAGCTATTCTAATATTAT
AAGAACATTTGTCAATTTGTTATTTGTTGTGCAGGTTTTATAATAAATGCTACA

>TRINITY_DN69393_c0_g1_i1 Heat shock protein 90 (Hsp90)
TCTTGGTCAATCTGTTCGTGACGAATAGACCCAAAAGCTTTGGTTCAAATAAGACACTAA
GAAAGCTGTAAGATGCCTGAAGACATGAACGATGAGGTCGAAACCTTCGCCTTCCAAGCT
GAGATCGCTCAGCTGATGTCCCTAATCATCAACACCTTTTACAGCAACAAAGAGATCTTC
CTTCGTGAGCTCATCTCCAACTCTTCAGATGCCCTAGACAAGATTCGTTATGAGTCGCTG
ACCGACCCCTCCAAACTCGAGAATGTCAAGGACCTCAACATCAGGATAGAAGTCGACAAG
AGCGACAGGAGCTTGACCATCTACGACACTGGCATTGGCATGACAAAGGCCGACCTCGTG
AACAACTTGGGTACCATTGCCAAATCCGGTACAAAGGCTTTCATGGAAGCGCTGCAGGCG
GGTGCTGACATCTCCATGATTGGCCAGTTTGGTGTGGGCTTCTACTCTGCTTACCTCGTT
GCTGACAGAGTCGTTGTCACTTCTAAGAATAATGACGACGAACAATACACCTGGGAGTCT
GCTGCCGGTGGATCCTTTACTATAAAGTCTGACAAAGGAAGTCAACCATTGCAACGTGGT
ACAAAGATCACACTTTATCTGAAGGAGGATCAGGTAGAATACCTGGAGGAGCGTCGCATC
AAGGAGGTGGTCAAGAAGCACTCTCAGTTCATTGGCTATCCCATCAGGCTTCTAGTGGAG
AAGGAAAGAGATAAGCAAGTACCAGATGATGAAGAGGATGAGGAACAGAAGGATGAAGAT
ACTTCCAAGATAACCAGTGATAAGCCAGAAGTGGAAGATGTTGGTGCTGATGAAGGAGCA
GATAATGTCGAGAAGGCGAAGAAAATGAAGACAATCAAAGTTAAATATACTGAAGATGAA
GAGCTCAACAAAACCAAGCCACTGTGGACCAGGAACCCTGATGATATCTCTGAGGAGGAG
TATGGTGAATTCTATAGGTCCCTCACAAATGACTGGGAGGATCATTTGGCCACAAAACAC
TTCAGCGTTGAGGGTCAGCTTGAATTTCGCGCCCTCCTCTTCGTGCCCAGAAGAGCACCT
TTTGACCTATTTGAAAACAGGAAACAGAAGAATAAGATCAAGCTCTATGTGCGTAGGGTC
TTCATTATGGACAATTGCGAAGATCTCATCCCTGAGTACCTTAATTTCATCTGTGGTGTA
GTTGACTCTGAAGATTTACCCCTTAACATTTCTCGTGAGATGCTGCAACAGAACAAGATC
CTTAAGGTTATCCGCAAGAATTTGGTGAAGAAAGCCATGGACCTGTTTGAAGAGCTCTTA
GAAGACAAAGATTCTTACAAGAAATTCTATGAGAACTTCTCAAAGAATATCAAACTTGGC
ATTCATGAAGACTCAACCAACCGTAAGAAATTGTCCGAACTTCTCCGCTTCTACTCGTCT
GCCTCTGGGGATGAGATGACCAGCCTCAAAGACTATGTCTCTCGAATGAAGGAAAACCAG
AAACAGATATACTACATTACAGGTGAAAATCGAGATGCTGTGTCTAATTCAGCATTTGTA
GAGAGAGTTAAGAAGGGTGGGTTTGAGGTTATCTACATGATAGACCCTATTGATGAGTAT
TGCATCCAGCAACTGAAGGAGTACGATGGTAAGCAGCTGATCTCTGTCACCAAGGAAGGA
TTGGAACTTCCAGAAGATGAAGAACAGAAGAAGAAGAATGAAGAACAAAAACAGAGACTA
GAAAATCTATGCAAGATAATGAAGGATATTCTAGACAAGCGCGTTGAAAAGGTCGTGGTG
AGCAACAGACTGGTGACGTCCCCTTGCTGCATTGTGACTTCTCAGTACGGCTGGACAGCC
AACATGGAACGCATCATGAAAGCACAGGCTCTCAGAGATGCATCCACCATGGGCTACATG
GCTGCTAAGAAACACCTTGAGATCAACCCTGAGCATACAATCATTGAAAACCTGCGTCAG
AAGGCGGACGCTGATAAGAACGACAAGTCGGTGAAAGATCTCGTCTTGCTGCTCTTCGAA
ACCGCCCTCCTGGCCTCTGGTTTCAACCTAGAGGACCCTGGTGTCCACGCCGCTAGGATC
TACAGAATGATCGGGTTGGGTCTTGGTATTGATGACGATGATGTTGCTGCTATTCCAGAA
GATATCAGCCCACTGGACGACATGCCTCCTCTGGAGGGTGAAGATGAGGACATGTCCCGA
ATGGAGGAAGTTGACTAAAAGGTATCAACGACACCTTTCCAACAAGGGAGGTGTATTATC
AACCTCAATCATAATACTTGTCATAAATATCATTCCTCGTGAAAATATACCATATATATT
TTTCTCGTAATCTATCAAAGATTTCTAATGTTCAGCATTCATACATATCATTCCCTTTTT
TCTCTTAAATCATCAAATATGTAAGTCCTGTGATATACTTTCCAATATGAGGCTTAATCC
AAAAACGCATACACTGCCTTTGACAGGTGGTCTACGTATTTTTTTGAATTGATTAATCTA
AAGTCATTAGCTCACTATTCATATTTAAACTTACATTTGTTAATAAAACCTAA

>TRINITY_DN52668_c0_g1_i1 Putative transcription factor SOX-14 (Sox14)
CGAAAATGTTGCCGCAGAATCTGCAAGAGATTTCGATAGATCACCCCCTGTCGACGGGAG
TGCCCTTTGGCTCTCTGGCTGTGAATGAGAACTCGGCCACGCCTTACTCGGATGCTACTC
AGACGAAGAAACACCCGCCGAATCATATCAAGCGGCCCATGAATGCCTTTATGGTATGGT
CGCAAATGGAACGAAGGGAGATAGTCAAGTTCGCGCCTGACACGCACAATGCTGAAATCT
CCAAACAACTTGGTCGGCGCTGGAAGCTCCTATCGGAGGAACAGCGACGCCCTTACAGGG
ATGAAGCAGAGCGGCTTAAAAAACTCCATATGCGGGAATACCCTGATTACAAGTACCGCC
CGCGCAAGAAATCCAAAGATCCTCTCAAAGGTGTTTGTGAAAGAAACGGGGGCAAGGTGG
CCAAAGTTCATCAGATGAATAACATCTGCAAAGAATTTGCCAATAACATTAAATCCAGTA
AAGATTCCCCAGTTGGAAAGACTCAGTTGGACCCCCATTCAGCCGAAGACCAGGTCGGTT
GGTCTTTGCCTCTGACCCCAACCTCCCCCCCTAGAGTCCCTACTAGTCCTACAACCTCCG
ACCTCCCAGATTCGCCCGAGAGCGCTTTCAACTTCGATGATAATACTTTCAACAGAACCA
CCAACATGGCCAGCTATAACACTGCTTCAACAACACCGCCGCAGAAATATAACAAACGAA
ACGAGGGTCTTCTTCATACGAACTCCAACATGTCGTCCTCCTACTCGTACCACAGTGTTG
TTCCATCTCACCCACCGCCTCCCAACCACATGTCTAGTAGCTGTAGTTATAACTTAGCAC
AGAGACATCCCTACCAGCCCGGATACTACCAAGAGCACAAACTAGCGCACAGTTACCTGA
AACCTATTGACAGTGCCAGATATATGAAGCAGGAGCAAGAATATGCCGAACAGCTGGTGT
TGCAACAACAGCAGCATCACCAGCAAGAACTCGAGTACCACCAACAACACTCTTGTCTTT
ACTCTCCAACAAGCAACCAAACTACGTTCTTCAACACCTCCAATACTCAGCATCGCCAAC
ACCAACACCAGCACCAGCAACACCATCAGCGTCACCAACACCACCAGGAACACCAACGAC
ATCACCAACAGCATCAGCACCAGAGGCACCAACAATCTGCGCCCCAACCTGCCATTAAAG
TGGAGGCTCCCGAGGCCCATCCGGCAACGTTAGATGATCTGGATAACATTGGCGTCACCG
AATTGATTCCAATGACTTCTGACCTCAAAGTGGAACTGGAATCATTAGCCGACCTCGGTT
ATGAATCTGCGGGATCGGCTTCCAGCACTTGGAATAACGTTGGAGTTACCTCCACCACCC
CTTCGAACGTTTTGGCCGACTTCGAAATAATGAATGCCTGGATAAATTCTTGAGTTCGGT
AATTTCCAGTTAATAATATGAAGACGAGTTTTTCAAAGTTGACGTTCATTTGGAAACTCC
TTTGAAAGAGACTTTTATTATAGCTTGTCTGATTTTACGCTGTAAACACTCGTGAAGAAA
TTTTGAAATAAAAACTCCTGTAAGTGCAATCTGGACATCAGTCAAGTATTTGACGTCTTT
CAGTATATAAAAAGAAAGATAAAACTTTCTGTATTCATTAATCTTGTCTCCCATATAAGA
ATATATATTTACAAAACACACACA

>TRINITY_DN68450_c3_g1_i1 Beta-catenin
TAAACGAGGCGATATGTTATCAGTAATGTAAACCAGATAACGTTGGGTAACTTTGCGTTT
GACAAGGCTATCCTGGTTACTACCTTAAGATTTGTTGTGATGCTGACAAGTTCGATATTT
ATTTGACCGAAAGTACGTGAATGGGGTTCGCTGCAGATAGGTGGGAGGGAAGTACCAGAC
ATCGAGGAAATGAAGTGTGAGGTGTGCTGAGTCGGAACCATGAGTTACCCGATGCCTCAA
CAGGCGCGGCCAATGTCCCAGGGGGGCTATCATAACCCAGCCGACATGCCAATGCAGAAT
CCAAAAGAACAGATTGCCATGTGGCAACAGAATACCTATATGAGTGATTCAGGTATCCAC
TCAGGTGCCACCACAAATGCCCCATCTCTTACTGGCAAAGAGGAAGACATGGATGCAGAA
TGGATGGAAGGACAAGCGCAGCAAGGTTTCAATCAGGCCGCGTTTACATCGGAACAGGTG
GACGATATGAATCAACAGCTGAACCAGACTAGATCTCAGAGAGTCCGTGCTGCCATGTTC
CCTGAAACTTTAGATGAAGGGATGGAGATCCCCTCTACTCAGTTTGATCCCCAGCAACCA
ACAGCTGTGCAAAGACTGGCAGAGCCCTCACAGATGCTGAAGCATGCTGTGGTTAATTTA
ATTAATTATCAGGATGATGCAGACTTAGCAACACGTGCCATCCCTGAGCTCATCAAGTTA
CTGAACGATGAAGATCAAGTTGTAGTGTCTCAGGCAGCGATGATGGTTCACCGACTCAGC
AAAAAGGAAGCGTCAAGACATGCAATCATGAACTCCCAGCCCATGGTGGCTGCTCTTGTC
CGTGCCCTGAGCAACTCCAATGACCTGGAAACCACTCGAGTCACAGTTGGCGCACTTCAC
AACTTGTCCCACCACCGACAAGGTCTCCTAGCCATCTTCAAGTCAGGTGGCATTCCAGCT
CTAGTCAAGCTTTTGAGCTCGCCAGTAGAATCTGTGCTCTTCTATGCCATCACAACACTT
CACAATCTCCTGCTGCATCAGGAGGGGTCAAAGACAGCGGTACGAATGGCAGGGGGGCTG
CAAAAGATGGTGGCCCTCCTTCAGCGAAACAATGTTAAGTTCCTTGCCATTGTAACAGAC
TGCCTTCAGATTTTGGCTTATGGTAATCAAGAATCAAAACTTATCATTTTGGCATCTCAG
GGACCTCAAGAACTTGTTCGCATCCTGCGTTCCTACACATACGAAAAATTACTATGGACT
ACCTCAAGAGTGCTCAAAGTATTGTCTGTGTGCTCAAGCAACAAGCCTGCTATTGTTGAA
GCTGGTGGAATGCAGGCTCTTGCTATGCACTTGACCCACCAGTCCACACGTCTGGTACAG
AACTGCCTCTGGACTCTACGTAACTTGTCAGATGCTGCTACCAAAGTTGATAGTTTAGAC
CAGCTTCTACAAAACTTGGTGCACTTGTTGCGAGCCAGTGATATCAACGTTGTAACTTGT
GCTGCTGGCATTCTCTCCAACTTGACTTGCAACAACCAGCGTAACAAGATTACAGTCTGT
CAAGTTGGTGGAGTTGAAGCATTGGTTGCCACTATCTACAGCGCGGGTGAAAGGGAGGAA
ATCACGGAGCCTGCTGTTTGTGCATTACGTCACCTAACTGCCAGGCATCCAGAAGCGGAA
GTTGCCCAGAATGGTGCCCGCTTGAAGAACGGAATCCCCATCATTGTAAATTTACTTCAT
CCACCATCTCGTTGGCCACTTGTGAAGGCTGTTATTGGGCTTATCAGGAACCTGGCTCTT
TGCCCAGCCAACCATGCTCCTTTGAGGGAGTCTGGCGCCATTCCACGCTTGGTACAGCTA
CTCATTCGGGCTTTCCAGGACACCCAGAGGCAACGTTCTTCAGTAGCCAGTGGAGGCTCT
GGTAGCATTGGGGCATATGCAGATGGTGTACGAATGGAAGAAATTGTCGAAGGAACAGTA
GGTGCTCTTCATATTCTGGCACGCGAGTCTCATAACCGAGCGATCATACGAGGCCTCAAT
GTCATACCAATTTTCGTTCAATTGTTATACAATGACATCGAGAATATTGAACGGGTTGCG
GCTGGAGTTCTTTGTGAACTTGCAGCTGACAAAGAAGGAGCAGAAATGATAGAGCAAGAG
GGTGCCACAGCCCCATTAACAGAACTTTTGCATTCGCGCAATGAAGGAGTTGCCACATAT
GCAGCAGCTGTGCTGTTTAGGATGTCAGAAGATAAACCGCAAGACTACAAGAAGAGGCTG
AGCATGGAACTGACAAATTCACTCTTCCGTGAGGATGGATCCATGTGGCAAGGGGATTTG
GCAGCCATGCCTCCTGATCTGCAGGATTTCATAGCTCCTCCTGAAGGCCATTATGATCCT
ATGTATGGCCAAGGGCCACCAAGTGTCCATGGAGGCCATGCCGGGCCAAATTATCAAGGT
GGCTACGACCATGTACCTGTGGACACCATGCAAGGACCAGGATCAAACTATGGACCTATA
GACCCGCGAGACCTTCCGCCTGGACACCCCGGACACCCTGACCTGACGTTTGATCAACAG
ATACCACCACAACCGCCGCGTGACAATAATCAAATGGCAGCGTGGTATGACACGGATCTC
TAAGTCAGTGGGGTTTTCAAGGGAATAATGGAGTCATTTCTCTTAATATATAATAAAGGG
TGTGCAGCAGCTTTCCTTCATGTATACAGTACAGAAGTTAATGATTGCTTACAGCTGATT
GTCTACTCTGCATTTAGAAATATTTGACTTCTAAATTTAAGGAGCAAAATCAAACAATTA
CTGGATATCAGACTCACACCCACTCTGTTGCAGCTAAGAAAGCATTTTATAAGTAAAGAG
TGATGTAATGGGTTGGAAGTATAAGTTAAACAATAATAATTGTTTTACAATGATAGGTGC
CATGTTGACGTTTTTGGGGCAAAACTAATAGTCTTGTGTAAATGCTCCGAAAAACATATT
TTATCAATATTTAAATAAAAACAATAAGTACATAATGGAGGACCTTCCCCACCCTCCTCC
ATTAACAATCGTAAATACTGTCGTGTTTTCCCCTCTGCCAAGGTATTACAGAACACCCAG
GTGTTTGTTGGGAGTTGAATGTTTGGCAGTTTGAGAATTACTGCTGCTGTCATGAATTTT
GTAGATTTTTATTTAGTAGTCTAGTTAAATGTTTATAAACTCCAGGATTTGATTTTTTCT
TTCTTTTTTTTTTCTAAAAAAGAACATAGAGTAGGCTAGTGAACATTTGTTATGCACAAA
TTTTATTGCGTATTGGTCACTACTCGATGAGACTTCATGAGTGGTAACCCATACAAAGAA
ATCTTAGTTTTCACAAGTAGAATATATTCATGTATTAAAAAAGTTTGTTTACCGAAGTTT
TAAAACAACAATGTTATGGACAATCATGTAATGTAAATTGTACCAAGATTGCTGTAGAGT
ACTTTTTAGTGGTTATGAACTCTTTATTTAGGTTTCAAATTTGACCCTCAGATGGAGACA
CTTTTTATTATGATTATATGTAAAGAAGCCTATTTTCTCCTTAGGATTCTGAAGAATCTA
TAGCGTAGATGTCAAATGGTTTTATAGAGTCTTATGTTTGTACTGTACTTTTTTTACATA
CCATGTGATTTTGATCAAATTTTTGAAAGATTGTAGAAGTTGGCAAGTTTCTAGGGCAAT
CGTTTGAAATCGTTCATCATGATTCTGTAGGTGTCATTTTATATTAAGAACTTAGACACG
AGAGTTTTTCAGATTCTCTTACTTCATGTTGTGCTGTATGTAAAGTTTATATATAACAAA
ACTCACTTCCTTTTGTACATTCTTGATTATCCAAGAATACTTGCCTCAGTTTGCAGTCTT
TTTGACTGAGTTGGACAATTTTGTATATGCATTCATTTAACATGAGGAGAGATGTGGAGA
AGCATTTGCCTTTAATTAGTGTTAGCCAAGTCAGCATTTTGTAGTTCAACCTGATTAACT
TTCCTTTTTTTTTTTTATCGAGTCTAGGTTATTGCCTCTTCACATGTTTACTCTCATACA
TTATACAATCCATATTCCTGTATGTTTTCAGTTTTGTGCCACAGTATTAATATGAATTAA
TGATAAAAGTCATCATCTTTACCAACCCCTTATCTTGTATCTTTGCTAAAGCTATTGATC
ACCTGTAAATTTCCTTGAAGTGGCGCGTACTGCGTGTACAGATTACGACCTGACACACAA
ATGCTATTCCATCATGTAAAAACTGGTAATCTGTAGGCACTGTAAGCAGCCATTAGGGAG
TAATTTTCCTTTCCGTGCATTGTAATTTATGTCCCTATCATATTCTTTCCACTTTTCATC
AACATAGGATCCTTTAAATACAGACCATTCCTATGAAGTGCACTTCATTTTTCAATTGCA
TCTCTCTCTCTCTCTCTCTCTCTCTCTCTCTCTCTCTCTCTCTCTCT

>TRINITY_DN62849_c1_g1_i1 Estrogen-related receptor (Err)
CAACTTAAGTGGTAACGTTGTAAATTGGTAATGATATATCAAGGTTTCAGACTTTCAGTT
AACTTTAGGCATGACGTGTACACTCGTCTCTTCCCGTTTCGGCTATCTTTTTATCCGTAA
ATTTTACGGTAAATGTCGTGATTTTGTGCTTCCTAGTATAAAATATATAAAGAGGAATTA
ACACCTAAGGAATGCGAATCCCCGAGAGCAACGTCTTTTTCTGCAAAAGATCTGATGGAA
GCGTTATGTTGATAATCAAGGTGTGCATGATGAGTGGAGGAGGGTCTGGAGGTGAAGGGG
GCCCTGGGGTAGGCCACATCAAACAGGAGGATGGGGTTTACCCTACATCAATACCAACAA
ACCACTCAAGGGTCCGACAGCCTTCCTGTTCATCACCAAACACCACAGCTCTGTATTCAC
CATCGACGACGGCCATACCCTCCGAGCTGGACTACAGTGAATGCGGAGATGAAGCCCAAC
CGTCTCCTAAACACATGAAGCTTTTTACAGATTCTCCCCCAAGTCCCGATCGTCAGTTCT
GCTCTTCAACGACGTCCATGGCCAGTGATTCGGCGAATACGCCATCTGAGAGTTTACGTG
ATGACGATGCCCCGAAGAGGTTGTGTCTCGTATGCGGTGATATTGCCTCTGGCTTCCACT
ACGGCGTTGCATCTTGCGAGGCCTGTAAAGCCTTCTTCAAGAGAACTATCCAGGGAAACA
TCGAATATACTTGTCCAGCTGCCAACGATTGTGAAATTAACAAGAGAAGAAGAAAAGCGT
GCCAGGCGTGTCGATTCCACAAGTGTCTTCGCGTTGGCATGTTGAAAGAAGGAGTCAGGC
TAGACAGAGTCAGAGGAGGACGGCAGAAGTATAGACGGACGCCTGATTCTCCCTTTTCTA
TGCACCAGATGCCAGTCAAAAAAGCTTCCTTGGAAGATATAAAGTTATTAGCATCACTGC
GAGCTTGCGAACCGGAGTCATTGTTGGCAATGCCAGATCCTACTGTATCAGATACTGATT
ATTTGACCATATCAACATTGGCAGACCTTTACGATCGGGAGCTGGTCTCCACCATTGGTT
GGGCCAAACAAATTCCAGGGTTTACAGAATTAGCATTGAATGACCAAATGAGACTACTTC
AAAGCACGTGGGGTGAGATCTTAACTTTGGGACTTGCCTACCGGTCCATGCCGGCTCATG
CTCACACTCTTCACTTTGCTCATGATTTCACGATAGATGAAAAACAAGCAAGGGAGTGTA
ATGCCACTGAGCTTTTTACACAGGTTCTTGGTGTTGTTGAACGACTTGAACAGTGCAGTA
TAAATAGGGAAGAATTTTTGCTTCTTAAAGCGCTTGTTTTAACTAATTCTGATGTGCGAC
TCCAAGATAACCAGGCTCTTCAGCGTTTGAGACAAAATATCCTTCAAGCACTACATGACA
CTGTGGCAACTCAAAGATTACGGGATGGCGTTGTTCAAATGCAGTCCCTCTTACTATGCT
TACCTTCTTTAAGAGCAGCAGATGCTGCCCTAAGACGGTACTGGCTTTCTGTAAGGCACC
AAGGAGCAGTGCCAATGAACAAATTATTTGTGGAAATGCTTGAATCACACATGCGGTGAA
TAGAATTTTCCTTTTAATGACTTTTGAAAAACTCATTGTCGTGCAGTTAAAGCTGTAGGG
TGTGATGCAAAGTTGAAGGGATAACTCAACTGGACTGAGTCTTGAATTAAAGAAAAGGCT
CCTATAACTAATCTTTCATGAGATAGAAAAATTACATTTATCACATTGTTGTGCTTTTCG
AGTCTTCCGCAAAGCAAGTGTTTTCACGACTGAGTGTTGGTTACCCAAGACACTCAATAT
TTGTTAAAGACTTTTGGCGAATTTTTAGAGAAAATACTTTGTCCAGAAGAAAACTGAGGA
AGAACTACTTTCAACGTAGAGTGAAAGCTTCTGTGTTGTCACATTCTCAGGTCATGTTGG
CAATTGTGTTCAAACCAAAAGAAAAAAGAAAGGTGTTTAGATTCATTGTAAATACAATTG
TTATGCAAATAATACACCCACCGAGCTGTATGTTTGGTGTTGTTTGTGAAATGGTCAGCA
AATTTCTTCAATGCACAGTAAATCTGAAGCTTTTTGCAGTAAAAAAATAAAGCCTTCTAG
GCTCTTATGTTAGCTGATCTCGCCTCACTGTTGGCAGTTGGCTCAGGAATAAGTAATACC
ACTCCAGCTGTGAGTTTCAAGGCTGAAGTCACTGCTAGTAAATTGCTATATGTTCATAAA
TGTATATAGTTGCATAAACATATATAAATATATTAATCTTTGTATCTCAAAGGTCTGTTG
GCCTGTGGAAGAGTACAACTGCTTAAGTAAGAAGAATCCAAATAAAGACTGGTTTGTGCT
GTCCTTTCAGTATTTGAAGTGACAATTGTTGTGTCTTTTTTATGTTGTCAAAAATGAAGT
GGATAATAGAGCCATAGAGATTAACTTTACCAAGTTCTGGTGATGACTGTTATAGTAATA
ACAGTCACGAGGCAATCAGGTGCTAGTTATGAATCATAGATATGTACAGTTCGCTGTTCA
CAAAGTAAGTTTGATACGTTGATGATGGATTTAATGTTTGAACGTTATCTTCAAAGTGTT
TTCATTTTGTATGTAAGGTTAACAATCTATGGATAAGTTTTACCTTTGCAAATCTCCAAA
TCTTATACCTAAATTTTAACAAGTTTTCGGTATCAAAATGGAAAAGACAGTATCTATCGT
GCTATTCTCTGATTTGTGATATGTCACATAACAGCCTATGTAAGTTGCATGATATGGATA
ATAACTTACTGCTATGCAGAGAAATTGATCCCTGATGACCATGAGTACCATACTGATGTC
CCAAACGAAGCGTGATAGCAAAACAAAGTGGATACTGACTTAGTTGGTAGCTCAATGGGG
AACATAAATACAATACCGTACTTATTAAGAAAAATCGTGTGAATAAATAAGATTAATCAG
ATGATTCAAAAAGCTTTAAATTAAAAACATCCATCTTTCGTAATTGGGCGAATACTGTAG
TTCCTTCAATTGTAGTGAAATGCTGATATTGTTTCAAATCAATTAAGGAATTATATTAGT
TTCCTCAGTTTCAGCTTTCTTGGATGATTTCAAATGTTAAACTGGTTAATAAAATCAAAC
TCGTTTAGCTTGTCTTCATATGAATATGTTTTCATTTCTTAGGTCAAGAATACGCAAAGC
TTTATGATTTCAGTATGATATTCATAAGAAGTTATGAAAACATTATTACCATCATTATAG
GAATGATATATCAACTTCACAACAAATTAGAAGCAGCGACACAATTGGTAATTGATGAAT
TTGCTTGCCAGAAATTGGAAAGAAGTTAGAAACAGGTGTGTTCTTGTTTTTTATAACTTT
GTTTTATTAAATAAATGGAAACAGAAGCTTCAAATTTGTGATAGACATCAATTTGTGCAA
TAAGTTCATGAACTGTCCTTCATGTCATGCTGAGCGATAATATATATATATATATATATA
TATGTATATATATATATATGTATA

>TRINITY_DN72410_c0_g1_i3 Feminization factor 1a (Fem-1a)
TGTGGAGTGCTGGTTTTCTGTGTGAACTGAATTTTAAACTAGACATTTTATGAATTTTGC
ATATTGATTGGTCCAGTGGATTGCGTATGTTTAGATAATCCAGTATTTTTCGTTAGAATT
GGCGCATTACTATCCGGCGAGCTGGATTCTGCAAAGGAAAACTTTTTCTCTGTGTTCAAA
CGTAGAATGTGGATTAGTACTGACAAGGTGAACCAAACACCACAGAAAGAGCAGATATTC
ACAGATCTCTACAATGAGTGTAAGAATATCGCCCCTGGGGCCAGGCTCTCCTACATGCTG
CGGACCAGGTTAGATAGATTCCAGAAGTCTGAAAGAAGGGAGATCGTCTCGAGGACTAAG
GATGGATGCGCTCCTCTGTTCGTTGCATGTAAAAGGGGGAATGTGGAAGTGGTAGATTAC
CTCATCACCTTTTGTGATGCTGATGTCGAGCAGAGAGGCTTGTATGAAGTCCCTGATGAC
AGATCTATCCACAACGTTACCCCTCTTTGGTGTGCCGCCGTTGCAGGCAGGTTGCCCGTG
GTCAAGTGTCTTGTGGAACACGGGGCAGATGTGAACAGTGTCTCAGACACGGGATCGACG
CCTGTCAGAAGTGCCTGTTTCATGACCCATTTAGATATCGTGACGTATCTGGTGGAGAAT
GGGGCAGACATTGCTAAACCAAACTACAACGGGGGGACATGTCTCATCAATTCTGTCCAG
AGTGTGAAATTGTGCGAGTACCTGTTGAAAAATGGAGCCGATGTCAATGCTCAGGACATT
CAAAATAAAACTGCTTTACATTATGCCATCCAAGAACACAGGTTTGAAACCACTAAGTTG
CTTCTCGAACATGGGGCAAACCCCCATCTTACCAGTCGATACAACGATGATGCTTTGCAA
ACATCTTGCATCAAGGGCGCGTGCCAAATATTTGAATATCTAATAAATGCCGTTCCATAC
CCACCTGGTAGGATTGCAGATGGGTATGAACTCTTGGGTACGACTTTTCTAGATGAACAT
CATGACATGCAAGTAGCCATTCAGCACTGGTGGAAGGCAATGAACATCCGTCAAACGGCA
GGCATTAGCAAGCATGTCTTGCCTGCAAGAAAGACATATCAATATGCAGTGGAGTTTAGA
AATCCCGACGAACTGAGAATTATTACAATCGACTTTAACGCCATGAGAACACAGTCTCTC
TTGATCTGTGAGCGTATACTTGGGACGGCTCACAAAGACATGATTTTCCGATTAATGTAT
CGTGGGGCCGCTTATGCCGATTCTTTACAATATCAAAATTGTATAGATCTATGGTTGTAT
GTATTTGAATTGAGAATCCAGCGAGACACTATATTGTTTAATGAAACCTGTTTCACGGCA
CAAGCTCTAGTACGTCTCTATTTAGACATGATGGAAAAACATAACGCGGGGCTCATGTCA
AATACGGTCAGTTTTGAAGATGCTTTCCGAACCCTTTCGTTGCTGGCCGCCCAATTTCCA
GAATCCATGAAATTGCTGAAAATACAGCCTGTGCACAAGAAACATCAGAGTAACTTTGAT
CACATGCTCAAAGTACTGACGCACATGATATTTGTCATCCGTCACATACCGCGCACAGAG
GCACAGGATAAGGCCGTCTTTGCCCTAGTTTCCAGTACCTTACGTCTTGACCCAAGAACC
TGCCAGGGTGGTCATTCTCTTCTTCACCTAGCTGCCATGAAAACCAACGTTTTGACAAGT
CAATCTTTGCTGGAAGACGAACATATGACTCCATTTCCATCTGTTGCTGTAGTTTCATTC
CTCTTATCTTGTGGTGCTAATGTAAATGTCACCAATGATAAGGGCTCTTCGCCCCTCTTC
ATGGCATCTCAGGATATTCTATTTAAGCAGGAGATTGTAGAAGTGTTACTAGAGGCAGGA
GCTCATGTAGATCAGGTGACATCTCTTGGGGAAAGGGCGAGTACCTTTTTACGTCAGAAC
TCAAAATGTCACATAAACATCTTGAATTACACCACCCTGAAGTGTCTAGCAGCAAGAGTT
ATCCAACAGTACAGGATCCCCTACAGTGGCGAAGTTCCAACGCATTTAGAGTCCTTCATT
TGTATGCATTAAGTGTAATAATTGTGATAACTTTTGTTAGTAAACCGCTCAACACCCCTC
TTACTGCTGTAAAATGAAAGATGTGCTCAGGATGTTGTTCCCTATCTTGTAATGTTGTAT
ACATCCTGAATCATAGCAAGGCAGATCTGCCATGACCAAAGAAGTGCAATGTGAGAGGCT
GTTATAATACTATCACTGCCCCAAAATAATTGGTTATCTAGAAGAACCAGAGTTCTTGCA
TCCACTGGAAGCTTAACAAGAACGAAGGTAACCATTGCTACTCATGCCAAAAGGGAATGT
CCAAATTGAGTGTAACTGTAGATT

>TRINITY_DN67155_c0_g1_i1 Feminization factor 1c (Fem-1c)
GACGGCCAGTCAGCTGTTGGAGTGTGTTGGGGTGTGATGTGTTCTTAGTCCGCGTTTCAT
CAGTGGTTTTTCTCACTGAATTATCAAACATGGAGTTTAAGAGCGGAGTCTTCAATGCAG
CGAGAGATGGTAATCTACGTAGATTAAAGGTAAACGGAGCCACTCCTATAACATGTTGGG
AATTTGCTACAATTACGATTTATGAATGAATCATAATCTAGAATGAACCTACGTGGATTC
TGTGGCATTGTACTCATTGAGCAGGTACATGCTTCAACGGATTGAAATACAACAGAAGTT
TGCAGAGTTGTTGGTACGAACATTTTATACCGAATATTTCTATTCCCAATGGATGCAGTA
GAAGGTACGAGTTCGCTGGAAATTGGATCCGATTACGCTTGGAAGATCATTAGAAAGGTG
ATGCTTTTGGACCATCGTAGCCGCAGTGAAGTGACTCGTGTTGTGAGTGCCAAAACAAAC
GGCGCTACGCCGCTGGTAATGGCAGCCAAACACGGACACAAGAACTGCGTAGAGTACCTG
GTTGAACGCTGTGATGCAGACATAGAGCAAGTAGGCTCAGTTGTTTTTGACGGCGAGACC
ATAGATGGGGCTCCTCCTCTATGGTGCGCTGCCGCAGCTGGTCACTTAGACGTTGTTGCC
TATCTTCTTTCGAAAGGCGCCAACGTCAATGCCACAACGAAGACTAACTCCACCCCCCTC
AGAGCAGCCTGTTTTGATGGACACTTCGACATTGTTAAATATCTTGTAGAGCACAAGTCA
GATATTGAAGTCGCAAATCGCCATGGACACACCTGCTTGATGATTGCTTGCTACAAGGGT
CACTTTGAAATTGCCAAATATCTTATAAACATCAATGCTAATGTTAACAGAAAGAGTGTT
AAAGGGAATACAGCATTACATGACTGTGCAGAATCCGGATCTCTTGAAATAATGAAATTA
TTGCTGGATCATAATGCTAAAATGGATGTGGATTCGTATGGAATGACGCCTTTGCTAGCT
GCCAGTGTAACTGGTCATACGCACATCGTAGAGTACCTTATTTCTAGAACAGACCTGATA
TTAAAAAAGGACAAAATAGATGCCTTAGAACTTCTGGGCGCTACCTTCGTTGACAAAAAG
CGGGATATGCTTGGTGCTCTTAGATTCTGGAAAATGGCCATGAGTGAAAGATATGACAAT
GGCATAATAATTTATCCTAAACCAGTACAACAGTCGCCAATTGCTGCATATGAAAATTCA
GTAGAAGTTATGACGCTACAGCAATTAGAAGAAATAATTTCAGATCCTGATGAAATGAGA
ATGCAGGCACTTCTTGTAAGAGAAAGAATATTAGGACCTGCACACCCTGACACAAGTTAT
TATATTAGATACAGAGGAGCCGTATATGCAGATACTGGTAATTTTGATAGATGTATAACG
CTTTGGATGTATGCTCTAGATATGCAGCAAAAAATTCTAGAACCATTAAGTCCAATGACA
CAGAGTTCCTTTGTATCATTTGCAGAATTATTTTCTTTTATGATGAGTGAAGCCAAGAAT
CGTGGCCGGAGGGTACCAGTGGTAAATTTCTGTGATATGATGCGTGTTTTTGAAAAGTGT
ATGAGAGAAGTTGAAATTGGAATGTCTCAGCTGAACAAAGTCAATGGGTGCGGTAGTATA
TTAGCCAGTGGAGGTGAGAGAGATACCACTTACTTCCATCGTACTTTAGTAATAACAATG
CATTTAGTATGTTTGCTAACAAAATTAGGTCCAGGTTTATCTGCTCTTCAGCGATATGCA
ATGAGAAAAGCTGTATATGAACTAGTGCAACTGAATCCTAGAGGTTCAGGAGGAGTAACA
CCTTTACATTTAGCATGTTCAAGAGATTCTTCTGCAACAGTTGGTAGATTTCCTATTTGC
ACTTTCCCTAGTATGGAAGTTGTGAATCTTTTGTTGGAAGTTGGTGCAGATCCATGCACA
ACAGATCATCAGGGTAATACGCCCCTCCATACCCTCGCAGGTAACAAACAGTGTCGTAGG
GAAATATTGAATGCTCTCCTCCTTGCTGGTGCTCATTTAGATACTCTTAATAAATCGGGT
CAAAGTTTTGGTACTCTGCGGGCTTCACGTGGACAGCGGATTCATCAATTAATTAACCCT
TTACAACACACATCTCTACAGTGCCTAGCTGCTGCAGCTCTTCGAAGACATGGCCTTTCA
TATAAAGCAGTCTTACATCCTCGACTGACACAATTTGTTGACCATCACTGATCCTTATTG
TATATAGCTGCAGTAGGAATATCCAGCTTATTGTACATAGATTTAATAGATAAGCATGTG
TACAGTATACATGTATATACACTGATATATATATACAGATCTATCTTTACATTTGAGTAA
AGGCATTTGTAGCCATTGTTGATATGGTGATGAATAACATCACCTCCAAGTGGCATTATA
ATGTAAGTGACCCTCCCAGCTTGTGACTGTCATGTCGTGATTGGGATTCGCATTCCTTGC
ATCAGGCTTCCCATGTTTTCTAGAAATCTTTACTCTAAAGGTCAAGGGAATTTGGCTATG
TGCTGGTGATTTCTGTTTAATCCAGAAATGGTATACAGTAGTGTGATTGAGTAATTCAAC
TGGGCTCGTGAATTTTGGTCCTGTGGCACAATAAGTTAGCCTTAGCTGGTTAAGGTTAAA
CTGGAAGGATAGTAAAGTTATCAGGATTTAAAGGTTTGAAAGCCATATCTTAATTTCTTT
ATCAATATCCAAAATTTGAATGATATCAGATTTTTAAAATCATGTACCACAGTGACCATT
ATTTTTATTTTACTGCTGTGCAGAAATTCTTTTGACCAAAGTGTGAAGGCTTGAGGATTA
TTTGAAGCAGTGAGAATTAGTGGATGCCAGTCTCAAGTTGTCCATGGCAGCAGTGATATT
CAGAAAATTAAAGACTCCTTTTCAGCAGCAATATAAGGAGTGCAGCAGGTGCTTTGGATG
TCTTGAATCTAAGTGGTGTGATGATACAGTGCTAAGAATGACACTACATTTGCAAATTAT
GTATTCAGTGTTGTCTCTTCTGATTCATTATGGATACATGTCATAGTAGCTGCACCGTAT
TCCCTTTGCTCTTCAATTCTAGATATTTCCTTTCTTAGATAATAAGGGGCTTTCTGTTAA
TGCTCCATTTGTGAAAAGGTTAAAAACTAAAATTGAAAATAGGCATTGTACAAGGGATAG
AGCAGATACTTATGATATCACTAAGCTACATTGAAGAATGAATCTTAAATCTTGTCCTTA
ATCAAATAATTGCGTTGTGCTGTCATGTTTTTTCAGCCTTAGAGGGGCTGTTAAAAAAGA
CAGCAAATGATGCAATAACATACCAGTCTTGCGTATCCTTAAGAGGGTTTGTTAAAATGG
TTAATGGCCTGAAATAACAATGACAATGGATTTTAGTGTTCCTCACACAGTTGGTTTATC
TGTGATAAAGTTTATATTGTTGGTGTGCTCCATATTAGTATATAGTATTTACACAATTTT
TGTATTAGGAATAATTTTCTTTTGAGAATTGTGATTAAAGTAGGCCATTGTTTTCAAAGC
AGAGATATTTATTTGCTCTTTTTTCACACGAGTTGAGGCTTTTGTGTACTCGGTACCATT
TATCCTGAAAAATACTAATGTTCCTTGTCATACAGTGAAAGTTGTGTGAAGAATATAATT
TAATCCTCAAGGTAAAGTTATATATTTTTCAATTTGGGCTTGAATGTCATGTTGTGGAAT
CATACATTTCAGAGGAGAAATGCTTCCTTAGTCTGTAGTTGGAAATCTCAAAGGATTTTA
TTAAAGTTAAATTTTTTTTTCAATATAGTAAAGTTTTTTCCTTTTTCTTCGTTAATTTTC
AGATCCTTTGAAACATGTTCTCTTTTTTAAAGCGTTTGGCTTTATTTGGCTTGTTCCTTA
TTGTTGTTCCTGCAAAAGAAAAATGCTCTTTATACTTTTCTATTCCCTTTTAAGTTTAGA
GTATCACTGTATCTGGTATACAGTGTTTTTATATTTAGGAATTTGTACATTTGTGAGATT
ATTCTAAGTTTTCTTTATACACTAATGTGAATCATTTGAGGTTTTCATCACATGACACAG
TGAGAGCAATATTTTGAAGGTCATGTATTTTAAAGTTTTAATTTTAAATATGGCATTACT
TTTTAATAAATTTATCACCTAACAGTATTGCAAATGAAGTGAGACAAAACTTTTGTTATG
TTAAGAATGATTTTGAACATGTAGACATTGGAAGATAGATATGGGTTTAATCAGTGTGCA
CTGACCATAATTATTTTTGGGTTTAGCACACAAATTGCAAGATGGTGTGACTTTTATCAT
AAAATAAAAAATTAGATCGGAAGAG

>TRINITY_DN67281_c5_g1_i1 Forkhead box L2 (Foxl2)
ATCTCCTAGCTAGAGTGCCGCCTTCAGACACTGGCACTACAACGGAGACAGCAGTACGAT
CTGGACGTTGTAGATGTTTGTTTTATAGTCTTACAAAGTTGTTTATTCATATGGAAAATT
TCAGTGGATGTGATTTGGTGTAAAAAATAGAAACTAATTTAATGGTTTATAAATATCTGT
TTTTTTTAGTTAAAAAGGAAAAGAAGTTACCACTTATTTTCATAATTTATCTTCTTGTCA
AAACCGATACTTTGGCTTTATGTCAATTAATTTCAAAGTTCAACAAAAAGAAGATATATC
AAGTACAAATGAAAAACGTGTGACCGTAAACGCTTTTGTACAAACAAGAAAAAAGGGCAT
TTGTTTTTCAAGCAAAACTAAGTGGTGTTGAAAAGACATGCAGTATATCAAACAGAAGGA
GGAGTGAAGAGGCTAATTTCATAGGAACCACAGCAGCAGAAAAAAGGAACGATGAAGGAC
GATTACTTGGCAACCGCCGAACATATGCATAGTTATGGTGCAAGCGACCTTAGTGACGTC
ATCAAACGAGAAGAGGATATCTACCACTACCCTACAACAACACCTTTGACAAATACCCAT
CATCATTACAGATCAGAGCCATACGGGAGACCACCGGTATTACTCCCAATCGAGGCCGAG
CAACATGTCCAAAGCAAATCCCTTTACGACCACATCGATTCCACTAGCGCCCAGCCGGCG
TTCGACTCGCCGAAGATGTACGACAACAAAATCTACGACACGACCAAGGCCTACGACAAG
TTGTACATCGACAAAGCTATCATAGACCATCAGATGGACACTACCACCACCACCTCCGCC
GCCGCGTCGCCCTACGACAGCCACAAGATCAAGTCGTACCCAGACATGTACCCATCGAAG
CCCCCTCCCCCTCCGCCGCACCTAGACAGCCACATCGAAGACAACTCGTACGACAAATCT
TACGACAAAAGTTATGACAACAAACCTTACGATAAGGGTTACGACAAACCCTACGACAAG
GGCTGCGAGAAGACCTACAAGACGCTGGAAACGATGAATGCCTTGTCGTACGACAGAACT
TACGAGCCGACCAAGGTTATAGAGCCAGTCGATTCTACGACGACTTATGAAAAGGTCCAG
CCGCTGGAAACGACCACGCCAGTGCCCGAGGTGCAGGAGAGGTCGTCCTCGGGGAACGGG
AATAAGAAGGACGAGAACAGCAAAGAAATCACCGATATCGACCCAAACAAGAAGCCTCCA
TACTCGTACGTAGCTCTCATTGCCATGGCGATAAAGGAGAGTCCCGACAGAAAGCTTCAG
CTGAGCGAAATATACCACTGGATCGCAACGAAGTTCCCGTTTTATCAACAGCAGAATGCC
AAAGAGAAGCAGGGCTGGAAGAATTCTATTAGGCATAACCTCAGCCTCAATGAATGCTTC
GTCAAAATCCCGCGAGAGGGAGGGGGAGGTGGCGGAAAGGGAAACTACTGGACGTTGGAT
CCTCAGCACGAAGATATGTTTGAACACGGAAATTACAAGCGGCGTCGGAGAATGAAAAGG
CCGAACTTGTACAGACATGCCTACACATACCATCCCGAGGCCTACCTAGGGATATCACCA
AGGTCGTTCTTCCCTCCTTCTCCAGGCAGTGGCTGGGGAATTCCGCAGATGCAGAGCAGC
CAAATAGGAGGTTACCCACAGACTCCGAGGGCTCATACACCCCATTCTTACAGTTACACA
CAGATGAATCAGTTCCAAGGTGGAGTTCAACTAAGCAATGGGTACCAGCAACTCGGAGGG
TCTTTAGGCAGCTCTGCATTAGGGACATCGCCCCTCGGATCAGGTGCCCTACGTCCCAGT
CTGCCTGCGCCCCTTGGAGGAGGTTTTCTTGGAGGCCACTCCCCAACAATCTCCTCCCCA
AGCAATAATTCCTCGGGGTTGGGGTCCTCACACTCCATCTGGTCCTCGGGTTCGACCTCC
TCTCTCTCATCAGGCTTTGGATCCAGCAGTTTCCTCAGTTCAAGCAGTTCACTTGGATCA
TCATCGGCTCCTTCCCTTCAACCATCCTTCGGGAGCAGTCCAGGGGGCAACTATAACTCC
GGCTTGAGCGCTTGTCCGAAGCAAGGCGACACGCCCACTTCCTCGCAGTTGACCCCCCTT
CCTTATTATCATTACTGGACCGCTGACCATAAGATATAACAGCGAGGGCATCCCTATGCA
AGACCAACTTCGTGAACCTGCTCACCAAACGTCAAAAGGTAATGCACCTACGTGAGACAA
CAGCGCATGTCGCAAATACTGTACATTTGGCCCGTCTTACTACTAGGAAATCAACGCCGT
TCTAGAAACTAATAAAAGCCTACGTCCTTCATCACGCCAAAAAAAGAAGCAAGAGGAATA
TCATCCTTATCAACAACAACAACAAGTGAAAGGAATTGCCATGTTACATTCAGAAGACTT
AATTGCGCCTGGATTTCGATACATTTCGGATGTCATCGAGTGTTTATTAATGTCGTTGTA
TACTGAAGGAATGGGAAATAATGCTTTTGTCTTTTAACTTGAAATCTTATTTATCTCGGC
AATACATATTACGGATTTATTCCCCCATTCATAAGGACTTTATATACCTCATGAACACTT
TAATAATTAAAAAGAAAAGATCTACGAGTGAATTCATTCTTTTAAAAAATCCAGGTTCAA
TTCAACCCGCAGAAATCATCAACAACCTGAAACTGAACAGAAGAAAAAGGAAAATATCGA
TTCATCCTTAACTCTACGATTAATTTCACTTACTCCCATGGTTATATAAAAAGGAAATAT
AGTGAGTTCAGTCCAATAGAAAAAAATACAGATAAATTAATATGGAAAAAATCAGATTCA
GCGGCGGCTCTTCAAACACTAATATTCTCTTATTTCAAAGACATATTTCTAAATGTTTCT
TCAGTAACAAACGTTTTGACATCCAAACTCCGCACGGGAATCCAACCCTTGAATATCACG
AGCAATATTTCACGTTTCAAGGATTTCGAAGGAAGCTATGAAGGATACATTTTATGAGTC
CCTAAAGGCAGGTCCTCAGAGAGAGAGAGAGAGAGAGAGAGAGAGAGAGAGAGATCCTTC
TCCCTGGCTTCTACAGGATTGGGTTTCATGAACGTGATCGAGGGGAATTATATTCCTCTG
GTGATGGATAAAAAAACGATAAAAAAAGAGGACCAAAGTAGAAGCCTCTTGTTGTAAAAG
GCACGTTTATGCACAGTGAAGAATAACATATAATGTGAATTGTTATCTTTTAATTGTTCA
AGAAACAGAAAGAAGGTTGTATAAAAAAA

>TRINITY_DN65522_c1_g2_i4 Follistatin (Fst)
GTGAGACACAGCACTTACTAGTTGCTGGTGTATATACAATATCGTGTGAACAGAATGATA
AAAGTTTATGATATTCGAAAATACGAGAGATATATGTCAATGAATAGTGTTTGAATTGAT
ACAAAAACTTTCTTTTGACTCTGTAATGATTCTGGATGTAAAAACACTGCCATACAATTG
AAAGTTCAAGTGACGTGGTTATGCATGAAATTGGTGGCGTGAACAGACAGTGTTTATAAA
GATTGACGATATTCATACAACATTTTTATGGGTACATAAACTCAGACACGGTCGAGATAA
TCACAGAAAAGGGAAACTTTTGAAAAATGAAAGACTATTGAGACACGAAGCATCACCAAT
TCTTAGAAAGAGAACTTAGGCAGAACGCGAGTGGCAGCGTTGTCTCATTTATGATCGATT
TCTCGATGAAATTTTATTAAGACAAAAACATCCCCGTGCTTGATATCTTATTGAGCCATA
CACTCCGAAAGCGCAAGTGCTTTCCTTCCTTCGTACTCTGCCAAATCTTCGGGAATCTCT
ACGTAAAATGACCCGTAAGAAGAAGCTGCCTGAAGGAGATCGGCTATCCTGTTACGTCCT
GTTGCTCATCGCTGGACTTTGGCTGTGCACCCTTGTGGAACAGGTCACCACGACCGGATC
GTCAGAGGTGGGGTCCTGTTATAGACTAAAGAAGAAGGATGGATCCTGTGGTCACGTACA
GAGGCATCTCGTGACGAGGGAGGATTGTTGCTCAGGGGTCCAGCGTCGAGGGTGGAGTTC
CCGCACGCCTTCCAATCTCTCCTCCTTCAGCTCCGAGTCTTTAAGCACTTCCTCCTATTC
GGTGTTTACGTGCTTGCCTTGTTCCACGTTATGCAAAGGAGTGAAGTGCGGCGAGGACCG
GAAGTGTGTGGTACGTTGCGGGGCGCCCAGGTGTGTGTGCAGTCCTCAGTGTCACCTGAA
GCACAAAGAACCTATCTGTGGCTCCGACGGGCGCACCTATTCCTCGGAATGCCACCTCCT
GAAGAGGGCCTGCAGAAAGAAGAAGAGGGTCTTGGTGGCACACTATGGACCTTGTCAAAC
TTGCAGCGGAGTGAGATGTCGAGGAGAAAAGCAGTGCGTCCTGGACGAACAGATGACCCC
CATGTGCATCAAATGCCCGGCGGAGTGTCCGAAGAAAGACAAGAGGCCTCTGTGCGCCGC
TGACGGACGCACCTATACTTCGCGGTGCCAGCTCAAGCAAGCCTCGTGTCGTGCGGGCTC
TCTCATCCCCCGGGCCTACATGGGTCCCTGTCGAAGTTCTCCGACCTGCGACACAGTGAG
ATGTTGGGGCAACCAAACTTGCCTCACGACCGTCGAGACGGGCCAGCCCCAATGCACGGA
ATGCGACGATCATTCCTGCCGCCCCTCGACCAGGCCCGTTTGCGCCTCCGACGGCCGCAC
TTATCCTTCGTGGTGCGCCTTCCGTCATGAGGCCTGTCGCTCCGGGAGAGCCCTCACGCC
GGCCCTTCATCAGCATTGTGCTGCCAATCACACGAAGGCTGATGACTGCAAACCCTCCAA
GGCGCACAGCAGCAGCAGCAGCAAAAAGTCAAGAAAGCACAAGAGTCGCCAGCAGGAGCT
GGAGGAACAGCAGAAGGAGGAACTCCTTCAGCGCCAAGTTTTGATGAAACAAGTCCAACA
AGATTTCGCCACTTTACAAGAGGTCGTCCTCGGAGAGGACAACCCGACCATCATGGACGG
TGGAGGGGGAAGCGGGATGCAGCTTCCAGAGGAAACCAACACCAAAGATAAAGGCAAGAG
AAGCAGAAGGAAGAAGAAAAAATGCGAAAAAAGCCGCAAACGAAGAAGAAAAGACCAAAA
GTCCAGAAAATATCACGCCTGAACTTTCTCCTGCGAATGGGAATGGCGATGTAGGATGAG
AAGAAAAGCAGAAAGGACAAGAAAACGAGAAATATAGGAGGAAGGGGAAGAAAGGTAGGA
AATGGAGGAAAATTCGATGATTACATGAAAAATATCTTAAGGGTACTTGACGACAAGAGA
CGGAGATGTTCGGAAAGGAAGTTTAATTAGTAACAGAGGTCAGTGGTCAAGGAAGAAGAA
GAAGAAGAAGAAGAAGGGAAAAGTATTTACGCGTCCAAAAGGAAGCCCAGTAAAGTGAAC
AAATTGGCCTTCTCATTTTTGTTTCAACTTATTGAAATATTGTACTGCATTGTTCAGTCC
TGTCTTTATGTTTACCAGTGCCATGAACAAACGCTAGATTATTTACAGGCAGCAAGAAGG
TTCTGATAATTTACAAAGTACTGTAAATCAAGTAATAGGGTAAATCTTGATACGTTTTGC
AAATAGCTTCATGAATTTTAATTTATTTACAAAGGCCCGAAAAAAAATTTAATTCGTTCT
TAAGTAGCTGTTGAAACTCCGAAGATTTAAAAGAAACCTGATTAATCTCAGGTTAGTTTA
AAACAAATGGATTTGATTATGATAAAACGAAATATAAGGGAATTTTTTAGAAGGAACTTT
TAGTGCTGAGGTCCCCAATAAGCTATAGTATTCAGATTATTTCACAAACGCATATTTTAT
GTTGTTCTCCGAAACTAATAACTTTCTGATGGCTTCCATTGGTCATGGTATATCTAATTT
GACGATTTAGTTCATTTTTGCATTGCATACAGAAAGAAGAGGGAAAACAACGGTCATTTA
GAAATTTTCAAGTTCATAAGTATTTTCCTACAATGAAAAAGTCGGGTATATTACAAAGTC
CCATATACACTATGGAAGATATCTATAATTTATAATGTTCTTGAGTAGCTGAACTAATGA
AGGTCAATTCAAACTGGCTTGATATCAATCAAATGACGCAAGTCTTCATGGACTATTGAT
TAAATATCTCAGGAGTGAGAAGACATTAATTAGATGAATTTGAAAAAAAAAAGTCAGTGG
TATTTGCCACGGGAAGTTCGTGATAGATGAGTCAAATCTGATAGGGTTGAAAAGAGCCAA
GTTTATTTAGAACTTTTGTATATGGAGTAAATCTAGATAGAAAGAGTTAATTAGTACCTT
ATGTCATGATAGGTGAACGCAGCCACTATCGGATATGTTTAGGAAACGTTTGATAATTTA
TTAAACGTTTGTTAATTGACCAAACGTTTTTTAAGTTACTGAACGTTTGTTAAGT

>TRINITY_DN70471_c2_g1_i10 Kinesin-like protein KIFC1 (Kifc1)
ATGTTGTTTGGATTTGTTTAGATCTGTGTTTTAAACGCTGGCCGCTACGAGACCAATAAT
TTTAATAGATTTTACCAGATTATTTATTTTACAGAGTCACCATGTCGAAACTACCAACCT
TCAGCAGTCGGCTTCAGCAGCCCAAGGTATCATCTACAGCCGCCTTAAAACGTCCAGCCA
CGGACAGCGGAATGGATGCCGCTGCAACGTCGCCAGAGAAGAAGAGCAGAATTACAGTGG
GACGAACAACACAAGCACGGGCTGCAAAGGGCAGAGGAGGATTGCAAAGGAGTATGTCAA
TGGCCAACGTATCTGCTGCAGGTGCACAGAAAGAGCGTCCTAAAAGCAATCTGGCAAGTT
CAACATTCAGAGCTTCGACTATCAGCCTCACAGGACGCCCTTCCAGTGTGTCTTCGTCGG
TTATGGCTAACAGAGTTCCTTCTGGACCTAATGGCCGCAGACCCGGTGCAAACATCACAA
ATCACATAAATGCACGACAGCCGGTGCCACCCAAAGTGACGTCGACTGTTAAAAGCACCG
GAACCGAGAGTGACGTGAAAGGCAAATCCAAACGACCAGGATGGGACCTGAAGGGACGTT
TGCAAGATATGGAAGCCTTGCTGAAATCCAGAGAGGTGGAGCAGCGGGATTTCATGCGCA
AGTTCGAGGATTACGACACGAGGATCGAAACCCTGGAGACGGAGAAGAGCCACCTCAACC
ACAACCTCGTCGAAACGAAGACGTCGTACGAAGCGAACAGGGAGGAAGTGGAGAATCTGA
GGAGAGATTTGAGGAAGGAACAAGATGGCCGCTGTTCAGAAAAGAGGAACTACGAAAACA
CCATTCAGTCTCTCGAGTTTTCCAAGTCAAACATGGAACGGCAAGTGAAGTCCCTCGACT
CTGAAATTGCAGCTCGACAGGAGGAGATCGGAGGGTTAAAATTTACAGTGTCCGAGCTGT
CGAGTAACCAGGCTGGCATGGAAGCCCGTCTCAAGTCGACGGAATCCCTCCTGGTGGAAA
GGAATAGAGAGATAGCGGAAATGAAAGCGCTGATAGAAGAGCAGAAGAACAAGATTCAGG
AGCTGAATGATACGCTGCAGCAAGGGGAGATGATTAGAAGAAAGTTACACAATACTGTTT
TGGAACTGAAGGGAAACATCAGAGTGTTTTGTCGTGTCCGTCCGCTTCTAGGAGAAGAAA
TTAAGAATAACGGAAATTCCGACGTCACTCACCACATCAATTTCATTGACGACCACACGC
TGGAAGTTGGGAAAGGCGATTTGAACACCAGCTCAATGTCAGGACTCAAGAACCGAGGAA
GTGGCTTCACCGAGTTTTCCTACGACAGAGTGTTCCAGCCTACTGCCTCCCAAGCAGAGG
TCTTCGAAGAGATATCCCAGCTCAGTCAGAGTGCATTAGACGGGTATAACGTGTGCATTT
TTGCCTACGGGCAAACTGGCTCGGGTAAAACGTTCACGATGGAAGGCGTCCACGATGACT
TAGACCTGGAAGGAATGATCCCGCGTACTGTGAAGCACATCTTCAAGACCATGGAGGAGC
TCAAAGCCAAAGGCTGGTCGTACAAAGTAGAAGCCAGCTTTCTGGAGATTTATAACGAGA
ACATAAGAGATCTCTTAGTGTCGCCGAAAGAGGCCAAGAACTTGACATACGACATCAAAT
TCCAAGACAACAAGAAGAACGAAATTTACGTTACTAATCTCAAGAGGATTCCGGTTGAGA
ACGAAAGGAAAGTTCACACTTTGCTGAACATGGCTCAACAGCAGAGAGCTGTGGCAGCAA
CGAACATGAACGAGCGATCCTCCCGGTCTCACTCGGTGTTCCAACTGAGGCTCTCGGGCG
AGAACTCGAAGACGAGCGATTCCTGCGAGGGGACGCTCAACCTCGTCGATCTCGCCGGCT
CCGAGAGACTCAAGGAGACAAAGTCGGAAGGAGCTCGCCTCGTCGAAACGCAGAACATCA
ACAGGTCTCTGGCCGACCTCGGCAACGTCATCATGGCAATCGGCCAAAAGCAGAGCCACA
TTCCCTACAGGAACTCGAAGCTTACGCACTTCTTGCAGAGTTCTCTGGGGGGAAACTCGA
AGACTTTGATGTTCGTTAACATCTCTCCCCTAGAGGCATGCCTCGGCGAAACCCAGAACT
CCCTCCGTTTCGCAACCAGAGTGAACCAGTGTCATATAGGTGTTGCATCCAAACAGATGA
AGAAGTGAGGTGCTTATTTTTATAAACTTGATCAATCCATGGATATTATGGTGCTTGGTA
CAGAGGAGGCTATTCGGTACCGCGTCTCATTTGCAGCAGTCTTGTCGATATGGTTCGATT
ACTAATACGACTTCTAATCTCGAAAAATTGTCATTGGTAAAGTTTTTTAAAACAACCAAA
TTTTCGATTACTAGACTTCCAATCTTGAAAAATTGTCATCGGTTTCTAAGTTTTACAAAA
CATTAACCAAATTTTAAAAAATTGGGTGTGACCCTAGATGTGTACGTCACAAAAGTACAA
ACGGATTCTTAGGCTTACAACTTGAAATTTGGTTAGAAAATGACCTGCTCTTTAGCAGTG
TATTTCGATTTTTAAAGTAAGTCATAGCTTAGCATTAAAATTATTTTTAGATGACAGAGG
GATGTGCAATTAATTGCATTGAAAATCCACAAATATTTTTGTAAAATATACTTATTACCC
CAGTAGGGGATTGTGAATTTTGTTGTATAAACTCTTTATAGATAGATTTATTTGTTCTTC
CAAAGTTAGTATCTCTTGCTTTGCAATGCTGATTCTGTTTAATGTAGATATTTTTATGCA
TAAAAATATAGAAGTGCAAATTCCTTTAAGAATAGATATTTGTCAGTTTTGCTATATTCT
GTTGATATAGAGCAATTTTGGGGAAATAGTTTTTAAAAGGAAGACATTCTGGTTAGTTCA
GTAATAGGACACTAGTAGCATGTCCATTATATGGTTATTAATATAATGCTTAAAGTTTAT
GGATGGTGTATTC

>TRINITY_DN62887_c0_g2_i3 Male-specific lethal 3 (Msl3)
CACCAAATCTTTCAAACCGTAAACAAAACAACCCTGGATTCGAAAATCAAATTTCCTAGT
CAGCTGCAGTGCTGCACTTTTTTTTCTAGGAATTAACTAACCGGTATGGTGTCAACGCGA
GGAGTTAAAGTAAAGTTTTCTGAGGGTGAGCGTGTGCTTTGCTACGAACCTGACCCTACC
AAAGCTAAAGTTTTGTATGACTCCAAAGTTCTGGAAGTAGTTTACAACAAAGATAATAAG
GGTCGCAAACAAGTTGAATACCTCATCCATTTCCAGGGTTGGAACGCATCTTGGGATCGC
TGCGTTGCCGAAGATTACGTATTGAAAGACACAGATGAGAACAGAGAGTTACAGCGTCAA
CTAGCGGACAAAGCTCACATAAAACTGTCTATTAAATCCAACCGAGTACTTCTCTGGGGC
CCTTCATATAGTAAGGAAAAGCGCAGGAAACGTAGGCTATCGGAAACTATACGTGAAACA
ATTGAGAGAGAAAAGAAAGACCAACAAGACGAATCAGAAACTAGTTCACATACTGGTACA
ACCATCACTGATGAAGACATGGGTTCTGGGGCTTCAGAGGTGGAAAGCAATACAACCGGA
TTAGAGGAGGAAGATGGAGATGAGGAGGAAGAAGTTGAAGAGGACGAGACGAGTGATGAA
GAGACATTTGAGAAACATTTTCCCATCGTTATCCCAGAGAATTTGAAGGCTGTGTTAGAA
CAGGATTATTACTTCATCAATGAAAAAGATAAGATATTGGATCTTCCGACGCCCAGAACA
GCATTAAGGTTGCTAGAATCATATGTTAGATTCTTTGCTGTTCGCTACATACCACGAACA
AAGGAAAGGAGAAGAAGTGAGCTGAAAGAAAGAGACAAAACTTTCCTCACCTTGGACTTA
TGTAAAGAAGTTATGGATGGTATTCGAATTTGCTTTGATTTTCATATCGAAACCCACTTG
CTTTATAGTAAAGAGTTGAAGCAAGCTGAGAAACTTCGTACTGCTAAACCTATTATTGTC
AAAGGTGAACTGGAGATGACCCAAGATTTGTTGCTGCAAGTTGAGGAACGGGACAATGAA
GCAACACTTTCCAACAGGGAAGAAATGGAGACAGAAGAAATTAAACCAAAACAAGAGAAA
GGCTCAAAAGAGGATGAAAAATTAAAAGGAAGTGAAGGGAGTGGACGCCGCCAGCTGAGA
TCAAAGCGACCTCTCTCAGGAGAATCAAGCAGTACAGTAGAAAAAGACAAAAACTCTTCA
GGGCTCGCTCCACCTCAGACATGTGAATCCGGCCGCAGTACACCCACCACAATAACATCA
GGAACTAGCACTGCAGGAATTAGTGGTATGGGTGGAACAGACATCAGTTGTGTTTCATTG
TATGAGGTCCAACCCCAGTTACAGGACTGGTCATTGTTGCCAGAAACACACCGAGATCCC
CCTCCGCCATCTCTTCTGTATGGTCCACTTCATTTAATTAGACTTTTCGTGAAACTGCCT
GAGATTTTGTATCGAATGAATTTGCCAGAAATCAAAAAGAAAATCATATTGAAGCATCTG
GAACTATTTCTTGAATATGTCAGTAACCACAGTGAAGATTTGTTCCAGGAGTCTCATTAT
ATAACTAATCCATATTTGTAAATATCTGACCCATTGAATAGTACTGAATACTATACCGTA
TGTAGTCCCAAGATGTCTGTATGAAAGTTATGGCTTTACCACTGTAAGGTAACTGAGATT
TTGTGCCAAAAAAAATTGTTTCCTCTGACTTATATTCCCATATTTTGCATACAGTAAGTC
CTTGGGTTACAACAGGGATCTTTTCCTACGACCTGTAGTAACTCAAATTTTCATCTAAGG
TCAGAAACACCTGAATACAGTACTGTACATAAGGACAAAAGTCACTCGCTTATGCTAATG
CAGTAGTAAAGTCATATTCTAGGACATACACACACTTTATGACATGGAAACCTATCTAGG
ACAAAAGTAGCACAAGGAGGATGAATATAGAATGATAGAATAAAACAGCAGTAAAAAAAA
AAGATGCAGTAATACAATTCCTTTATGGGAGCTGCATTGTATCCACAAAGTGTTGTAAGA
CAAAACTGTTGTAACCCAAGAATTTACTGTATTTGAAAAAGTGAAAACTAAGTTTGATGA
AAGAGTTGAAAATTGATACAAGTGATTGGTTTGGGTGGATACTATTTGTTGATATCACTT
GCTTGATAGAACTGAAAAGCAATGTCACTTGTTTATGAAATCTTTATCATGGTACATGTC
TGGTATTATAATACTACTGTAGTAACAGTTTTGAACCATTTCTTTCTTGAAATACTTGAA
TTTTAATATAAATATATCTCTACAAATGATTTGTAGGAGCACATTATGTTCAAGTACCTC
ATGGAAGAAATGAAATCAAAAGTATATTCTCAATTGGTTTTGTCCTGGTATATTCTCAAG
AGAGCTGGTATTGTATAGTACTCCGCAAAAAAAAAAAAACCAGTTCTGATCATAATTTTT
CAGTCATTTTGTCTTATATTTTTAATCAGCACCTTTGCCAGGCTAATGTGCAGTGCACTG
CAGCTAATAGGTCTGCTGATGTTTATGCCTACAACAGTATGTGACATCATTTCTCTCAGC
TAATAGTAAACATTACTGAATTATTGAATTAGGCATCAGTAAAACTTTAGTATTAAAAAA
GTAGTTACTGTATATAGTGAGTAGTATATAAAACTAAAGTATTACAAAAGCAGTATATTA
ATGTTATGTAGAGAGTAGCAAATGCATACAGTAGTAATACTGCAATCAGAGGATCATCCT
CAATGTTTGTTTTCCACAAAGAGTTTGATTTATTTTTTTCTTTGCCTTCATTTACAGGCA
TTGGCTATATCTGAATCTATACTTTTAATTGATTTATATTGCATCATTCAAATGAAGGAA
AGAAAAATTGCATGTTGCAATACAAATAAGATAAATTCCATGAGGAATATTACAACGAGT
GGACTATTTTAATTGCATAAGACATGTCAGAAACAAGAGGAGTTGAATTAAGAAGGCAAA
TCAAAAATAAATACATCCAAAATTATGGACAAGAAGTATATATAATAAGACTAATCAAAA
GAAACATAAATAATGTAATATCCTTTTAGATTTGTTATCAGTGTCATAGCTACATTTAGT
ACAGCATTATGTAGAAGACCCTCATTACCTTTTTTTTTTAATCAGTTTCCCATGAATGAA
ATTATTTTTTTGCAGTATTCTCATCTGCCT

>TRINITY_DN59739_c0_g1_i3 Prostaglandin reductase 1 (Ptgr1)
ATATATAGTATAAGAGGGGCAAACCCAGTGCAACCACCATATACAGAGGGCCACAATCTT
CGATCTCCCTAACTTAAGGAAGGTGCCCACAACCTGGTTAAACCAGATAGCTGTGTCACT
CGCTATCCAAAGGTAAAGGAGAGAGCAAAAATGGTTGTTAGTAAAGTATGGTATTTGACA
CGAAGACCTGAGGGAGCACCTAAAAAAGATGACTTTACTCTAAAGGAGGAAGAGCTTTCA
CCCTGTGGAGATGGAGAGGTCATTGTTGTGGCTGAATATGTGAGCGTTGATCCTTATTTA
AGGTACCGAGCTAGACAGATTGAACTTGACACTGTGATGAATGGCACAGCAGTATGCCGG
GTCATTGAAAGCAAGAACAGTGATTGGCCTGAGGGTTCATACTTAGTTCATAATACTGGA
TGGCGGACACACACTTTGATAAGAAAAGAAAGTTTAAAAAGTTCATCTTATTTTGGTGGA
TGCTTTCGAATTCCTGATTTTAATGGTCTGCCTCGAAGCTTAAGCCTAGGGGCTTTAGGA
ATGCCTGGCAATACAGCTTACTTTGGCTTTTTGGAAATTTGCAACCCAAAGCCTGGAGAA
ACTGTTTTGGTTAACTGTGCAGCCGGTGCTGTTGGTAGTCTTGTTGTCCAAATAGCAAAA
CTTAAAGGGTGTAAAGTTATAGGTTTTACTGGTTCGGATGAAAAGGTGTCATATTTGAAT
GACATTGGTGCTGATCATGCTTTCAACTACAAAACGACAGATATAGGCGAGGTTTTAGAG
AAAGCTGCACCTGAGAAGATAAACTGTTACTTTGATAATGTTGGAGGACAATTTACTGCT
GAAGCTCTTCCTCACATGGCAGAGTTTGGTAGAATTTCAATATGTGGTGCTATTTCCACC
TACAATGATGAATCTAAAGACATTGGAAAGGTATCCATGACAAGTCCATATAGTGAAGCC
ACTATTTTGTGGAAGCAGCTAAGAGTTGAAGGGTTCATTGTTGTACGCTGGCAGGATCGT
TGGATGGAGGGGATAGAGCAAATAAAACAGTGGATCACTGAGGAAAAAATCAAATACAGG
GAAACCATAACAGAGGGATTTGACCAAGTTCCTGATGCATTTATTGGACTGTTTTCTGGT
GAAAATATTGGTAAGGCAGTTGTAAAGGTTTAGCAGGACTTTTATATTTTCATAAAAGGA
AATGTATATCCTGATAAGACAATTTATAAAGCGTTTGCTTACAAGTCTTTAAAAACGACA
GCTATTTTACTATGGATATCCTAGTATCTTTATGCTGTGGCATCTACATTAAGTGTTAAG
TTACTTTTAAAGTGCTGTGTTATAAGTTGTCCTTCAAAATCATATTTCATTAATTGGAAA
TACTTTTTATTCATGATGTTAGAATCATTCTTAGAATACTAGCTCTTTAGATTGGTCAAG
TTATGAGATGAGTTATAAGTTCTTTCATTTAACTTTATAGTTTAGAATTAATACTTCCAT
CATATAAGATATATAAATGTTCATGGCATGAGCATACA

>TRINITY_DN60874_c2_g1_i16 Sex-lethal (Sxl)
AACTCTGCTTTAGGAGTCTTCAATGGCCTGTCCCACTCAACACAGTATCCTAAGATTTAA
ATGTTTTGCAAGTTGCTATCTTAACTAAGCCAGTAGGTTACAGTTACTTTGAAGTGAGAT
AGAGTGGGCTAAACAGTATACTTTTATTTCATATTAAATTTTTCCAACATTATCTAGGGC
TTGTTTTGCAGGTTAGGCTTGAGGTTTACAAAGAATAATGAGTTTTGAATCTTCTACTGG
GTCAGCGCTCCCTGATGGGGAGACCAGAACAAATTTAATCATCAACTACCTTCCACAGAC
GCTAACTGACCAAGAGTTTTATAAAATTTTTGTTGTGGTGGGCCCTATCAAAAATTGCCG
AATCATGAAAGATTTAAAGCAGACTGGGTATTCGTTTGGGTTTGGCTTCGTGGAGTATCA
AAAACCGGAAGATGCTGCTAAGGCAATTCTTCAGTTAAATAATCTTCCTGTGCAACATAA
ACGTATCAAGGTATCTTACGCTCGGCCGCCAGGAGAAGACATAAAGGAGACAAATCTCTA
TATACAAAATATTCCCAGATCCTACACCCTAGACCAATTAGAAGAGCTGTTTTCTTCGTA
TGGTCATATAGTTCAAAAGAATCTTCTAAAGGACAAGGTTACTGGGTTGCCAAGAGGAGT
TGGTTTTGTCCGGTTTGATAAGAAGAGTGAGGCCGAAGCTGCTATCATTGGCATGAATGG
TGTTACTCCGGAAGGTGGCACAGAACCATTGGTAGTCAAAGTAGCAGAAGAACACGGAAA
AATGAAAGCAGCTTACTATGCTGGGTATCATGCAGGACTAAACAACACGAGAGGTGGAGG
TCAAGTTCCCGGAGGAGTGCCCCCTGGACTTAATGTATTCCAGCGACTAAGCATATCAGG
TCGAGGGCGTGGGAACTACAACAACCGCGGAGGCGGTGGTGGTGGTGCTGGCTACCAAGG
ACGTGGAAACTATAACAATGTGACCCGTCAGAATCAGCAGGGTGGTAAGATGGCCCCAGA
CAGGGTCGGTAACCGCTATAACCCCATTGGCACTGGTGGTGGTTACGGTGGTGGTTATGG
TGGAGGTTATGGCGGTGGTGGTAGCTCTGCAGAATCGTTCTACCAGTTCTCCACACCGAC
GTTCAGTGGGGATGACTACACCTCATTCTCAAACGTGGATGCTGGAGGATACAGCCGGTA
TTAAGACTGGCATGCACAGTATATCCATGTTCTGAGTGACATTGCCAAGTTCCAGTTTGG
AACTTAGAATGAAAAGGACAAACATTTGAATTTTGTAGATGAAAGAAAAACAGAGCTAAA
AAAAACTGTTAGAGGTTTTA

>TRINITY_DN66599_c7_g4_i2 Transformer 2 (Tra-2)
CGATCTGGGTAACAGGCTCTGTTCGTTCCGCTGCTGTTTTTATCATTTGTGCGTGATTTT
GACTCGTGTCTGTGGAAATATATCCTACTGGTGAAACTATGATGGTGACATCTAATAAGA
GACATCCTTGTGACTTACTATCAGTAGAGAAAGAGCCATAATGTGGACTAACGGTACAAT
TTGCAGATTTACAAAACCAACATGTTTGTATGCGACTTGACAAACAGCCTGAGCTGCCTG
ACTCAATCGTCCGTAATGTGCATCAGCGACTAACATCTGTTTGATCATAATAGAATTACT
AGCATTTGAAGATAGTAAATGAAACTAGCATATTTGAGGTAAAAGGAATCGAAACGGTCT
TGGGACACCAACAGTGAAGCTGTAGTGTAGACATGGAAGTATCGTGCTGCTGCACCCCAA
CCTAGGACGCCGTGCCCTATTTTAGGATGGTTAGGACTTAAGCCCAACCTAAAGTGACAA
AGGACGCCGTGCTACTAACGTACGTACATCGTCATATCTATGACGGATACCAGTGAAAAC
TAATACCAAGATTTCATGAACGGGGATAGGCTAGGTAGGTCTAGGCCTACCCCAGCTTTT
CGGCGAGACTGAAGATTTAGGCTGTAGTGAGGATGACATTGAGGGACCCCCTGGTCAACG
ATAAGATTATAAAAGGGGGCACCCGTCCAACGGAAGATCCGAGGGGTATTTCAAATGACC
CTACTTCATCTCGCCAATTCAAAGTCCACTGGGTCCTCAAGCTATGTACTGCATGATAGG
AATACAGAACACTTATTATGGTCTTGCCTATTCTTCGTACGCGCAACTAAAGATTGACAA
TAATCTCTCTGAATAGAGTTGTGTTCCGTCACGACTTTCTGAAATCCAGACGTTCGTTCC
CTTTGCAAGACGTTCATTGTGCGCTATTGGAGGAGCATCACTACTAGGAAGGACAGCCGT
CGCTTTTTCCGGCTGATGGTCGACGACGATTATCAAGGACGACGGACCGGTTGGATTTGG
ATGTTTTCGGGCAGTACAATAGACGAAACAGAAAGGAGTCTAGCGCACGCGCACTGTCCT
ACCTGGGCCGGTCCCACCATTACCCAGCCAGTCAGTCCGTAAACAAATTGAACAAAACTC
TTATCCTGAACGCACGTATATTGCTGACCTGTGTGATCCTAGGACGTGGATAATTGTCTC
CCCGTCAAGCTAAGGGAGCCTACATTACTGCCTGCCCAGTAATTGAAAGAGGTTAAGATG
AGTCAGTCCCCCCGACGAAGCCTCAATGGGGTGTCTCCCTCCCGAGACAGATCTAGGGAC
CGGGATCCTTCATTTTCAAGGTCAAGGTCGCGTTCATCAGACCGCCGTGATAGCTACAAG
TACTCTTCTCGTAGATCAACTTCTCCAAGGTACCGTGAAGACCGTTACAGAGATGACAAA
TATTCTACTTCATCCAGGCGACGCTATTCTCGGTCACCCTCTTATTCCAGGAGCCGTCGC
GGCAACAGATCTCGCACTAGATCCCCGATGTCCACTCGCCGCCGTCATCATGGAAGCAGA
GAAGATCCCAGTCCCAGCAATTGTCTTGGTGTGTTTGGATTGAGCATCTACACTAGTGAG
AGACAGCTTCATCATCTGTTTGGAAAGTATGGACCCTTAGCCAAAGTACAAGTTGTTCTT
GATGCTAAAACTGGACGGTCACGTGGTTTTGCCTTTATATATTTTGAGCATATGGAAGAT
GCAACAGAAGCTAAAGAACAATGTACGGGGATGGAGATCGATGGTCGCAGAATTAGAGTG
GACTATTCCATCACAGAACGTGCTCACACACCAACGCCTGGTATCTACATGGGCAGACCT
ACAAATAGATCCAGTGGATATGGAGGTGGGGGTGGAGGAGGAGGAGGAGGAGGAAGAAGG

>TRINITY_DN61866_c4_g1_i1 Vasa
CGATTTAAAGCCGAATGAGCCGGGAACCGGAGAATTTCGGCAGAGCCATAGAGAATAGAT
CCTCTTTACAGTTCACACACCAACCGTCATAAACCCTTGTTTGGTGTTGTTCCAACAACT
TGTGTCAATTTCCTCTTGTTACCAGATTGAATAGGTTCTATTAGACACCATGTCAGATTG
GGAGGACAATGTTGATGTTGGCCCTAGCCAGCCACTTCAAGAATCTATTCCAAGATCAGG
AAATCTGGTAGGGCAAGATTTTTCCTTTGGAGGTCTGCATATAGAAGAAGATAGTTCAGA
GATGAATGGTTTTGAGAGGGATCATCAAAATAGGAGCGGTAGAGGACGAGGAAGGGGACG
AGGCAGAGGACGAGGCAGTGGTGGTGATAGAGGTGGTCGAGGTGGGGGATGTTTTAAGTG
TGGAAAGGATGGACACATTTCCAGGGATTGTTCGGAGCCATCAGAACCTAAAGAGTCCGA
GGATGGAAAGCCACGCAATCCACTATATATCCCTAATGATATTGATGATGCAGAGATAGC
CTCCATGGGTATTGAGGCCGGTATAAATTTTGATAGCTACAGGAACATTCCAGTTAGTGT
ATCAGGGGATGGAGTTATTCCCACTAGAGTGGACAGCTTTGAAGATATGGATATTCGAAG
AATTTTACTTGAGAATATTCAGAAAGCTAAGTACAAAAAGCCTACTCCTATTCAGTCAGC
TGCTGTACCCATATTATTAGGTGGAAGAGATATTATGGGCTGTGCTCAAACTGGCTCAGG
AAAGACTGTGGCCTATTTGTTACCTATGCTGAACTATATGCTAAAGGAAAACTGTAATAG
CCATTCTATGGAAGAAACGTCTAGGCCAACGGGGTTAGTATTATGTCCCACAAGGGAATT
AGCCTTGCAGATATACTACGAAGCAAGGAAATTATCTCTTGGGTCCACATTGATGAACCG
TGTTGCCTATGGTGGAACAGCAGTTTTTCATCAGCTAAAGCAAATTATGTCTGGTTGCCA
TTTGTTAGCAGGAACTGTTGGAAGAGTTGTAGATTTTATGGACAAAGGGAAGCTCTCTTT
TGAGGATTTGAAGTTTTTGGTATTAGATGAAGCTGACAGAATGCTCTCAATGGGATTTTT
ATCAGACTTGAAGAAGATATTTCAACATCCATCGATGCCACCTTGTGAGCAACGGCAAAC
TCTTATGTTCAGTGCTACGTTTCCCTCGGAGATACAACATTTGGCAGCAAGTTTCATGAA
TCCATATGTATTTGTTGTTGTTGGAAATATTGGTGCTGCAAATACAGATGTATCACAGGA
AATTATGGAAGTGGAAAGGGGAAATAAGAAAGATGTCCTTATAGAATATATCAATGAAAT
ACGTGCAACCGAAGATGGCATGAAAATACTGGTGTTTGTAGAAACCAAGAAGATGGCAGA
TTTCATTGGTTCATATTTATGTAATAAAAGCATATCAGCCACAACTATTCATGGTGATCG
CCATCAGGAGCAAAGGGAAGAGGCCCTTGAAACTTTCAAGAAGGGAAAATTTGATGTCCT
TGTTGCAACAGCAGTAGCTGCACGTGGATTAGATATTCCAGGCATAGGATGTGTGATAAA
CTTTGATTTACCCAAAGAAGTAGACGAGTATGTCCATCGCATTGGTCGTACTGGTCGTGT
TGGAAACAGTGGTCATGCTGTAAGCTTTTTTGACAAAGGGAGTGATTCTCACTTATCCAA
AGATTTGTTGAAAATATTATCAGAGGCTAACCAGGTAGTCCCAGACTGGCTGAAAGCTGT
AGCTGATGAAAGTGGATGCATGCAGGGGTACTCTGGTAGTGGTAGATATGCATCCACTGA
TATCAGGAAAAAGACGGGTACCGAAAATGGAAATAACTGGGAAGGAAATTCACTAGGAGG
ACCGGCACCCTTTAAATCTTGCATGGCAGTTGATGATGATGACTGGGATGTATAAAAGGT
GTTATGATTCATTGTGAAATTGTGTGTGCAAAATTTTGAAACTGCATACTGTATTTGGTA
TTATTAAACATAAGTTGAAGCAATCCATATTAATCATCTGAGGGTTTTGGATGAGGTACG
CTTTGGGAATTCGACATTAATATATAGTCTTTTTTTCTATATTCTTTAGCTTATATTTGA
AAAGAGGCCCTATTGCTATAGATATGTACGTGTTTTGATTAAACGGTAGTTTGTTATTCT
CTTGAAGTAAAACAAAATTTGGAGGTTTTTTCGATCTATAATTTTATATTTTTCTTAGTT
TTGTGGCTGTAAAGTGAATTTGGGATTCCCTCTTAATTTACTTAGATGCCTATATATTAT
TACTGATGGTCAAAATATTGTTTGATAAGTTTTGCAACTTGCTGGAATGGAAGCTTTGAA
CTATGTTATACTCTTTAGCTGTGATGTTAAAGTAGGTGCTATGTTTCCTGTTTACTTTTG
TTTTAAACAAGGAAATGTTGTATTATTGCTGTATGATCATTGTTGCAGTGGTTATTTTCT
TGTTCAATGGATTTTGAAGTTCTTAATTTTTTTCCACCAACATGAAGAGCATTGTGTTCT
TAATAGAATTCACAGTAAAAAGCAGAAAAAAAAAAGATC

>TRINITY_DN65796_c0_g1_i1 Doublesex- and mab-3-related transcription factor 11E (Dmrt11E)
ATCAAGGATTGACGTGAAGTTGAGACCAGCCGTTGAACAGTCTCTGAAAAGTTCCAGTCT
AGGACTAAACTTTTCTTTTATTTAATCTACGGTATTTTGGATAGGAGCTCGACGTGTGAT
CCCATAGACTACAACGTTCTCCTCCCTTTAAGGATTCTGTTTACAACAACTGGTGATTGA
CAAAATGAGTACAGAGGGCGACTGCTTCACCCAGGTGGCGATGCCCCCTGCAGATACATC
TCCACCCTCGAACACCTCATCCTGCGGGTCTCCCGCTTCGTCTTCTACTTCGTCGCCGTC
GCACAAGAGGACATGCCTGTCCTCCCGTCGACTGCTGAGGACTCCAAAATGCGCACGCTG
TCGGAACCACGGAGTAGTGTCCTGTCTGAAAGGACACAAGAAACTCTGCCGGTGGAGGGA
CTGCCGCTGCGCCAATTGCCTCCTGGTGGTGGAGCGCCAGAGGGTCATGGCCGCTCAAGT
AGCACTCAGAAGACAGCAAGCCTCAGAAAACAGAGAGACCAATACCACATCCTCCTGCCC
TGTGTCTACCAGCAATACGACAACTACAACAGTAGCCTCTGATACCTCTTCTGCAGCAGG
GTCTCGTAATGAGTCACAGGCCACCCTTGCTGCAAGGGCTAAGCTGAAGTCAGCAGAGGC
TCTATTGGCACAGAAAAGACTCTACCAAAGACACCTCAGATCCCTACAGCAGTCTGCATT
GGCTAGAGATTTGATGAGTAATCTCCGTCAGCGTCTCGGAAGGGAGTGGCGCATCCCGCC
TTATCTGAGCGAAAGACAGCGAAAACGCCGAGCCTTTGCAGACCGTGACTTGGAGTCTGT
CATGATGCAGCGGGAAGCCATCTTGGCTCAGTCGGCTCAACTCGCCGTTGCACATCAGGC
ACATATCCCGCCCGAATGGACGCCCCACGTCGCTCTCCTCCCCGTCCACCTACAGGAGGC
TCTGCGACTTCACCCGCAACCAGCCCACGCCCTTCTCCAGTTGGTCGTCGATGCCTGCGG
CGGAGACCGCGATCGGGCTCTCCAATATTTGTCGACTCCACCTCCACCTGTCATCCCTGC
AGCAACGCTAACGCCACCCAGCACCCACGAAGATATCTGCGGGGGCGTGGGGGGCGGAAA
ATTCGCCACGCATGAACTCCCTTCGAGATTCTTGCAGTTATCCCTCGCTGCCGCTGCGAC
AACAACAGCCCCGCAAACGGCCCTTTCCCTGGTGCCGGACGCGACCAACGTTGGGACTGT
CCAGTCTCTTATTGCCTCTTCTACGGGATCGGCTTTCACCGTCGTCTCGAGGGACACAGG
GAGGGAATCACCAGAGTCTTCTTGCTCTTCTCCGCCTATCCAGACACACCCGAGCTCTTC
CAGCCCCCACGACCTTAGCCGGATGGACAGTCCGCCGTCTTCTCTTCCTAGAAGCCCAGA
AGAACATCATCATGTGACGTCGTCCACAACGACATTCAGCCATTCTGAACGACCTCCTAC
GCCCCTGTCCACTAACATGACCTCCCCTCCAAGCTCTCCGGGAGGAGGGGACTTTGCCCC
ATCCATTGCCTCCACTCTCACACCAGAATACTCCCCGAAGTCTTACGCAAAGACCTTCAC
AGGATCCCCCTTCGATATTCCTTCTCTTACCCGGACGCCCATCGGTGTCCCTTGCACCAC
GCCCTCTGATCGCTCCAATAGCACCCACACAACCTGTCCCACACCGAGGAAGGCTATTAT
TTCCTTTTCTGTGGAGTCTATTATTGGCAAACAGGCCTAAAACCAGCCGACAGGATTTTG
TTTTGTAAATAGTATGACGTAAACTCAACGAAGACAAGCGCGAGCAAAGATAGGCTCTTT
TGTAAATCTGTGTATATTGAGATGGCGATCACTTGTGGCATTCAATTCTTCCAGTTGAAG
CTTAAGCTTACTTTGATTTTCCCTTTTCCCTCTTCAATGTTAGCATTAGTAAATCATCGC
ATTCTGTTATGCACGTTAAGTAAATTTAAAGCTATAGGACATTTATACCTTAAGATATAA
CAATGACATCATAATCCAGCTCAAAACCTACTCTATGTTGCTTAGTATCAAATCATATTG
CATTGTCGTGAACAAATAGCAGAGGGACAGTATTATCATTAGAATATCTCCCTCCTGCTC
CTCTTCACTCTCTTCCCCTATCATCAGTATCCCCGTTATAATCACTATCCTCTAATTGCC
ACAAACTCTTCCTACAATGGCCATTGTAGATAGATCAAAGCAATGCTTTGACTTAAGGGG
CTGAACTGATCGTCTGATGACGAATCGGAAATGAGGCTTTTCCTGCCTCCAACAATCACT
CTATTGCTTGCAACCCGATCCAGACGAACAGCTGCTTGATGATCAATTAAGATTATTTGA
CACGAGTCCGTTCAAGAACTTCATTTGCAACAGAACAACTCCTCTGAGAGGACATAAATG
GCCCTTTCCGGTCAGGGGTCGCCATCTTGCCTTCTTCTTCCCGTTCCTTTTAGTAAGATG
TCATTATCCGATTCTCAATTATTGTCTTCCTTTCTTTCCTGTTCTCTCTCCTCATTTTCA
TCATCATTATATCCTTTTCGCTACCATGTTCCTTTTTTTTCTGTAGGGTAAGGCTGTGCA
TAAAATCTGTAAGAATTTTGTTTTTTAGGATGACATTATACTCTATTTTACTTATGTCTG
ATTAGTAATACCATTTTTAGGTGATGCTGTAGTGTGTGCCTTCGTCTTCAGTATTCTAAT
TTTTTAAAGACGAGAAAATAAAGGTAAATATGCTGATAAATATCGATTGAAATGACAGAG
AAACGCAAACAAACAGGGACTTCTATACATTATAGAATATTATAGTCTTTTGTTTAATGT
TTTTATGTGAAAAATGTATTTTTAAACACTAATGACGAAAAGTTTTAATAT

>TRINITY_DN53120_c0_g1_i3 Insulin-like androgenic gland factor (Iag)
AGTAGTCAGACTCGGAGTCGGTACGAATCATTAGTGTCATCAGAGCGGCGTTCTGTGAGC
AACTCCACCGAATCTCCAATCAAGTCTTCCCCCGCCTTCTTCCACCCTCGAGCCACCCAC
TTGACAACGCCAAAGGCTGACGAAGAAACCCTGAAGGCGTCGGAGATGACAAGGGAGATT
CGAGACATGTCGCTAAGTCGCGAGGAAGCAAACACCATGCTACGTTCGAATCGCCGCCTC
CGCCGGCAAGTGGTGAGGAAGACGCTGAGGGAGGAGTGCTGCAGCAACACCTCCTTCAGA
TACTGCACTTACGAGGAGGTCGCGGAATACTGCATCGAAGTGCATCCCGGAGTCAACACC
TGCAGCTCGGCCTGGGGGTGTTCCCGGTGTCCGTCCGTTCCTTTTCGCACCTGCCTGGGC
CTTTCGGATGGTC

>TRINITY_DN24615_c0_g1_i1 Wingless-type MMTV integration site family, member 4 (Wnt4)
AAAATTTATTATGAGAGCAGAGAGAAAGCTTACGTGTACGCCATCTCAGCTGCAGGAGTT
GCATACAGCGTTACAAGAGCGTGTAGTCGAGGAGAACTCACGGAATGCGGCTGTGACGAG
AGGATCAGACAGAGACCAACCAGAGGAAGGTGGGAATGGGGAGGTTGCTCAGAGGACCTG
AGGTTCGGAGAATACTTCAGCAAGGAGTTTGTCGACGCAAGGGAATCTCGGAGCACAGCT
GACGGTCTCATGAATCTCCACAACAATGAAGCTGGACGACGGGGCATTCGGAAGGAAATG
GAACTGGTGTGCAAGTGCCACGGTGTCTCTGGGTCTTGTTCAATGAGAGTCTGCTGGCGC
AGAATTCGCAGCTTCAGGAATATCGGCGATTCTCTGTTGCGTCGTTTTGAAAGCGCAATC
AATGT

>TRINITY_DN70124_c2_g1_i2 Crustacean hyperglycemic hormone (Chh)
 CCCGGCTTCTCCCGTCATTAGCATCATTGCTTCAGCATCCGTGCCCGAAAGAGCACTTTA
GACAGCTAGCATAATCCATCCACTTGACTCACAGTCATCCACAACGAGGCTCATAGCATC
TTCTATCGTCGGAGATTATCATAATTGCCACCAAGCAGCGAGACACTTCGCCCAGGCCTA
AATTCATCAACAAGACATCTGCCAAAAACACAAGAAATGAGTCGCAACAGTGTGATGGGA
CCCACCATGTTCCTGGTCGTCCTCCTCTTTGTAACGGCCCACCACACCACCTCAGCCTGG
TCCGTCGACGGCTTAGCAAGGATAGAAAAGCTATTATCAAATCACCCTTCATCTTCATCG
GCTTCACCAACGACAGCCCTTAGAAGCCCAACTCTGAACCTGAAGAAGAGGGCTATACTC
GACCAATCCTGTAAGGGCATCTTCGACCGGGAGCTCTTCAAGAAACTCGACCGTGTGTGT
GATGATTGTTACAATCTCTACCGGAAGCCATACGTCGCCATCGACTGCAGGGAGAGCTGC
TACCAGAACTTAGTATTCCGGCAGTGCATTCAGGATCTCCAGTTGATGGACCAACTCGAC
GAGTACGCCAACGCTGTTCAAGTCGTTGGAAAGTAAATTCCATCTCGACGAATAAATCCA
AGAAGTACTAACGCAAAGGACTGTGGCTGCTACACCTGTATTTAGTCCCCGGAAGCATTG
ATGAAACAAAAAACAAAAAATCTCTTCCTTTAGCTACAGAGGTCCCAAGCTAGTCAAAGC
CCTCTCAATCCTTCTCTTTCTCTCTTTGCTCTATTCTAATTTGTCTTGTCTCCTTTCTCT
GATT
 
>TRINITY_DN72393_c0_g2_i1 Molt inhibiting hormone (Mih)
ACCGAGTACCAAGCGTGCGTTTCAAAGGCACTGCTTTTATCTGCCAGGAACCAACCAACA
ACACTACCAGAGCCTCCGCTGACTGACTAGTTGATCAAATTCATTCCTCGCTGCGTCCAA
TCCGCTCAAATCTCCGTTTCCCGACCCGTATCCTTAACCTTTGTTCCGTAGCTGTTTTCC
CGCTGATTTGTCTCCCTGCATCCACGGCATTCGCATCTTGTCGACATTCCTCTGTTCATC
TGAACCCTTTGCGTGTCTGTCCAGTTTAGAGGCGAAGTTTAGTGTCGATAAACAGTAAAT
CGCTTTTACCTGTTGCCTGCTCAGTGTTTCATGTCGACTCAAAAACACCTGCAAGGAATG
GTAACCCGGACGACGCAGAGGATCTTTGCCCAGAGAGTTCTGGTGGCAGCAGCGCTGTTC
ATCAGCCTTTTTCTGATATCTGGTACGTCGGCCAGGTATCTGGATGACGAATGTCCAGGT
GTCATGGGCAACAGAGATCTCTATGAGAAGGTTGTCAGTGTATGCGATGATTGTTCTAAT
ATCTTCCGGAAGAATGATATGGGTAGCAGGTGCAGGAAAGACTGTTTCTACAACGTGGAC
TTCTTATGGTGCGTCTATGCCACGGAAAGGCACGGTGACGTGGAACAACTCAACCGGTGG
ATGAGCATCCTACGAGCTGGTAGAAAATGAAAGAACACCATTTAACTGAAATCTCCTTTA
AAATAAGCTCCAGGACCACACGCCAGATCGGAAGA

>TRINITY_DN75882_c1_g1_i6 Ecdysone receptor (EcR)
ACCACGGTGCGAGAGACAGGCATTCATTGTGCCACTCCCCGCCCCCTTCAATGTTGTGTG
TTGGCACTTGCAACTTGCGTCGTTCGCAATTGAATTCTAAGGAGTAACCTAATTTCCGGT
GTGTAGATCATCGTCGGCCGGGTGTGGCGAGTGAATTTGGCCAAATTTACGTCGAAATAA
GTGAGATTTGAGGCAGTTTTACCTAGTGTTGGCTGGCTCCCGCGACCACCCCGTCCGAAT
ATTTCGGCGTGGCCCCATTGGCAGCGATTTCGGATTCGGAGAACTGTCTCCGTTTCGTCG
AGTTTGCTGTGTGAATTTGAGTGATATTTTGGAAAATAAATAAACCAGTTTTGTAGTTTA
GCTGTGTAGACTGTGGAATCATTAGTAGTTTCGTAGATCTATTTTACCGGCACAAGTTTT
GACCAAAAGAAGAACTCGACGCCGTCGTGTGTTCAAGGGAGATTTGTTCGATAGTGGTTC
TATTGGCGGTGGCGACGGCTTCGTCCTCTACTTCCGACAGAAGAGAGTGATATGCTTTGG
TGGTGGTGACGATGGAGTTCCCTCGCGACTCCCCATTTCGGGGCCGCGGGATGATTGGCC
ACCGCTCCCCCCCACCCCACACTTCGTCCCTTGTCCACACCCTCGTCTCGCCCAAGATGG
ACCCGCCATCCTCGCCGTACGTCGGGGGCTCGCCCTTGGTGGGCGGGTCCCCCTTGGGGA
TTCCCCGCTCTCCGGTTTCGCCCGTTGACATCGTCGTCAAGACCGAGCCGCCCGTGTCGC
CGTCGGATTACCAGATGGGCCACAAGAAGGCACGCTGCGACCCCGAAAGGGGGGACTGGG
CGCCGTCCCCCTGCAACATGAGTGTCGACTCCCTCTCGCCGCCCCCGCCCCAGGGCTCCA
ACGGCCTGTCCGCCTGCTCCATGGGGCATCCCTCCAGCGGGCACATGTCGCCCCTCTCCA
CATCGAGCTACGATCCCAACTCGCCCTACCCGTCGAAATCAGGCCGAGATGACATGTCAC
CGCCATCGTCTCTCAACGGCTACAGCATGGACTCCTTCAGCGACCTCAAGAAGAAGAAGG
GGCCCATCCCTCGCCAGCAGGAGGAACTATGCCTGGTGTGTGGAGACCGCGCCTCCGGCT
ACCATTACAACGCCCTCACCTGCGAAGGATGTAAAGGTTTCTTCCGTCGTTCCATCACGA
AAAACGCCGTCTATCAATGTAAATATGGAAATAATTGTGAGATGGATATGTACATGAGGC
GCAAGTGTCAAGAATGTCGACTTAAGAAATGTTTAAACGTTGGCATGCGACCTGAGTGCG
TGGTGCCAGAGTCCCAGTGCCAGGTGAAACGCGAACAGAAGAAGGCCCGGGAGAAAGATA
AGAAAGATTACCCATCTGCTGGTTCCCCTATTATAGAGGAGAAACACACTCCTCTCAGTC
CTTGTAAACCTAAAGGATCGCCGAGTGCATCTGCTCCTTCGTTCAAAAGTAATAACGGAA
CCAGTAGCTTCAATTTAAGCCCATTGCCTTTAACAAGAGGAGGAACTGGAGCCAAGCCTT
TGACCCACGAACAGCAAGAACTGATCCACACACTAGTCTACTACCAGGAAGAGTTTGAGC
AACCATCTGAATCAGACTTGAAGAAAATAAAATTTACCTTCGATGGTGAAGATACAAGTG
ACTTGAGATTCAAGCACATAACCGAGATGACCATCCTCACAGTTCAGCTCATAGTGGAAT
TCTCCAAGCAACTGCCTGGCTTCGACACACTGCAGCGAGAAGATCAGATTACTCTTCTTA
AGGCATGTTCATCTGAAGTTATGATGCTGAGAGCAGCACGTCGCTATGATGCAAGCACAG
ATTCCATAGTGTTTGGAAACAACTATCCCTACACACAAGATTCATATGAATCTGCTGGTC
TTGGCGAGTCAGCTGCTGCAATTTTCCAGTTCTGCCGGAATTTATGTAAAATGAAGGTGG
ATAATGCAGAGTATGCATTGTTGGCTGCAATTGCTATTTTTTCTGAACGCCCATCGTTAA
GAGAGCCTCACAAAGTAGAAAAGCTTCAAGAGATTTATCTGGAAGCTCTAAAGGCGCATG
TGGAAAACCGACGAACACCAAGGTCATCAGTCGTGTTTGCAAAATTACTTAACGTCTTGA
CTGATTTGAGAACCCTTGGTAATCTAAATTCGGAGATGTGTTTCTCCCTTACACTTAAGA
ACAAGAAACTACCCCCCTTCCTGGCTGAAATATGGGATATCCACGGTTACGACCAATATT
GAATGCTGTGCTGCCGCCACTTCCCAGGTGCCATGTTGTTAATGAATGTGAGGAAGGTTG
TGATGAAGTCATCTTGGGTGGTGGCTGGTGCCTACATTATGTACCTGCAGGCTGTGAGTG
AAAAAAACTGATGCTGGTGATGCTGTAGAAAAGCAGTTTCATGTTGCTGCCCTGTTAGGG
CTGCACTTTCAGCCATTTGATGCGTCTGTGTTAGGCCTCTCTTTTTTTTTTTCTTTTTTT
TTTTTGGTGAACTTAAGAGAAATTTAGTTCTTCAAGAAATAGGTGTACAGTATTAAAAGA
GCAATGGTCTACTATTGCATTATCAATACAGTGTGCTTGATTTGAAAATGTATGTATGTA
CATGAAGATAGTTTTGAATATTTTTTCCTTGTAAAGGAAGACATTCTGGTTTATGACTAA
GATTCATTTGTGGGAAACTGATAAAGGGTTTGTGGTAAACTGTTAAAGGGTTATGTTGTT
TGAAGCAAGTTTTAATTTCATTTTTTTGTAAAAGCTTTTTTTGTTTTAACTAACGGAGCT
AATCTCACATTTTTCTTGTTTATTGTTCTGATACTAAGACTTATTTTATATTCTTTAGAT
GTTTTTGTAAGGGAATTGACTAATGTATTATCCTTATGAATATTACCTCTGACTAGAACA
AGCTATCAAATGGAAGTGCCAACTTGACAACCTGTAAAAAAACAATAAAAAGAAATTTTC
CAACACCCCTGCCGTCGTACCCTCCCTCCTTTGAATCAGCCACCAAATACTCCCTAGCTG
CTGTGAAGAAACAGCCAGCCAGGACAGTGTCGGATAGGCCAGCTTGGGAAAGAAGGTAAG
AAACTCTTCATATTCAAGTGGTCGCTGCTGCTATGACTGCTTAGTTTCTTATCACATGTT
GTTAGTAATTTATTTAGAGAGTTTTGTTAAGATGTCTTTGAGTAATATTTCAGTGGTATG
GCTGTTCTACGCTATTCAGGTATATCTGCGGCTAATCCCTCTCTGAGGTATTGCTGAGGT
TCTGAATGTCCTCTATCCCTTCATTGCCCGCTATGTGTGTTTTGTGAAGACAAAATGTTT
TGTAGATAAAGTTGTTAGCATATCTTAAATTAGCCGAATTAGAGTAAAAGGCAGTTAGAT
TAATCGGAACACAGTGTTTTGTTCAGACATAGAATGTTCATTTTGTTTTGATTATTATCA
TAAGTCCTAGGAAATGTTTTGGAGTCTCTTCTAAAGGAGGAAGGGTACGACAGGTGTTGA
GGAAATGTTCTTTACTTTTTCATTTAGAGGTTTTCAAGGTGGTGCTTCCACTTGAAAGCT
TGTTCTCTTCAGAAATAACTATGGAAATAGTCATATTTTAGTTTAAAAACCATGTTTTGA
AGTAAAAAAAAAAAAAATAAAAATCACACAAGTGCTATTCATGTTTTCCAGTCAATTAAA
TTATGAAAACTTAAATTTCAAGGTACCATTACAAATCAAGGTATTCTCACTTCTTCCGTA
GTGTGTATTTGGACATCTACCACACTACTGTAAAGTAATTGAGTACATGGAGGCAGTACA
TGAAAAAGTATTGTGTTGATTACATCCGTTTTCAAACGTAATAATTGGTATTTGTGGCAT
TATGCCTTAATAATTGTGTATAGTATTTTATATTTTTTAATAGAGTTCAGTACATTTGGC
GCAGATCATTTGGCTCAGCGGTTTTGGCGATGAGCTATTTTGGCGCCAATTCAGAATAAA
ACAAAAAGTCTTAAGTTGATCAACCACCCGTAGATTAGTCTCTCATAATTATTTTCTCAT
ATAACCATATTCTTTTTTATTTTTGTTTCTTTATTAATTGATTTCTTTTTTATTTCTTTA
TTTATTCATTTCTTTACTTCTTTTTATTTTAGTTTCTTGTCTAGTTTTAAAAATTTGAAT
TGTTAAAAAATAATAAATAAAAAAGAATTAGATTTATTTTTAGCAATACAATATATTAAA
ATAGTACAAAAAAATAAAATTATTTTACCAACTCTTTTTTGCATTTCATAGATGTATGTC
AAATCATGCAAATATTCTAGTGATTCTTGTGAATCAACTACGTACTAAATTTATATTTAA
AATGCGTTCCGATTTGGAGCATTCCAACAATCAGTTGTTCATAATCGCAACACGTCACTT
TTTAATTCCCTTTATACCATAGAGGAATTTCCATATAACTGGATGGTTCATTGATAGTTC
TGCATATATTTTTCTGTGTGTAGCTTCAGCTTGATTATTTGTTCGGTCCTCACCAGATAT
ACAGTAGTTTGACGATTCATATTCCACATTTTTATAGGGAAAAATGGTGAATGTTGTCCA
TTTCGTCTTCTCAGTGGTCTTTCTACATAATTATCTTCGACCCAATTCATTAACAGCTGA
AGTTCATCAGGTAAGTATTCCGACAAAGCATCGATGTAGACATCCATTAGCGAAACTGGT
ACAAAAGATAAAGCTACGATCATTTTAGCTTTTACAGCAAAGTCAGGGTTATTATTATAT
GGGGTTATTATTATATGAATGTTGGAGCCCAAGGTGTTTCAAATGGCTATGAATATTATG
TGCAAGATGAAAGAAACGGCCTTTCAGCTCCACTCCGGGAAAACATTCTTCCATTGCAGA
AAGTGTTGCTTGTTCATAATCACTATAAATGCCTTTTGGTTGCAAGTCTGCAGACAAATC
AGTTATCATCTGAAACATTCTAACGTATGTTGTTCAACGCTTATTAGGTAATAAAGCGAA
CAGTATAGGAATAACTTCTTCATGCCTTTTTGCCATAACGTAGACCTGAGAAAATAACGG
AGGAGACATCTTAAACGTTCCATCCGCATACCACACATCAGAATCACG
